# Supplementary material for: Battling Glioblastoma: A Novel Tyrosine Kinase Inhibitor with Multi-Dimensional Anti-Tumor Effect (Running Title: Cancer Cells Death Signalling Activation)
Source: Cells. 2019 Dec 12;8(12):1624. doi: 10.3390/cells8121624 (PMC6953096; doi:10.3390/cells8121624)
Supplement: Supplementary file 1 [file cells-08-01624-s001.zip › Supplementary file 2.xlsx]

## Sheet: 5a vs UNTREATED
ENSEMBL	ENTREZID	SYMBOL	GENENAME	log2FoldChange	padj
ENSG00000140961	29948	OSGIN1	oxidative stress induced growth inhibitor 1	-3.1007	1.63975e-165
ENSG00000120738	1958	EGR1	early growth response 1	-2.24846	1.09725e-160
ENSG00000023909	2730	GCLM	glutamate-cysteine ligase modifier subunit	-3.09439	2.95033e-157
ENSG00000171903	57834	CYP4F11	cytochrome P450 family 4 subfamily F member 11	-2.57697	1.83731e-126
ENSG00000002745	51384	WNT16	Wnt family member 16	3.28499	6.04689e-125
ENSG00000186529	4051	CYP4F3	cytochrome P450 family 4 subfamily F member 3	-4.40113	5.27701e-123
ENSG00000131016	9590	AKAP12	A-kinase anchoring protein 12	2.2131	3.54865e-93
ENSG00000116285	54206	ERRFI1	ERBB receptor feedback inhibitor 1	1.76726	1.21087e-92
ENSG00000087086	2512	FTL	ferritin light chain	-1.64958	4.25817e-88
ENSG00000120885	1191	CLU	clusterin	-1.8854	3.96124e-85
ENSG00000117394	6513	SLC2A1	solute carrier family 2 member 1	1.86496	2.76223e-81
ENSG00000107984	22943	DKK1	dickkopf WNT signaling pathway inhibitor 1	2.34627	4.54675e-80
ENSG00000175745	7025	NR2F1	nuclear receptor subfamily 2 group F member 1	2.48043	1.623e-73
ENSG00000181019	1728	NQO1	NAD(P)H quinone dehydrogenase 1	-2.00603	3.7353e-67
ENSG00000161011	8878	SQSTM1	sequestosome 1	-1.81402	3.64346e-66
ENSG00000100292	3162	HMOX1	heme oxygenase 1	-4.72653	1.18974e-64
ENSG00000198431	7296	TXNRD1	thioredoxin reductase 1	-1.42741	8.94506e-61
ENSG00000105974	857	CAV1	caveolin 1	1.59175	3.12886e-60
ENSG00000170345	2353	FOS	Fos proto-oncogene, AP-1 transcription factor subunit	-2.4158	3.51856e-60
ENSG00000186594	84981	MIR22HG	MIR22 host gene	-2.78272	7.96326e-60
ENSG00000162616	11080	DNAJB4	DnaJ heat shock protein family (Hsp40) member B4	-2.80158	1.66105e-59
ENSG00000013588	9052	GPRC5A	G protein-coupled receptor class C group 5 member A	1.38638	6.65881e-59
ENSG00000159399	3099	HK2	hexokinase 2	1.38986	3.72722e-57
ENSG00000104687	2936	GSR	glutathione-disulfide reductase	-1.45473	5.6827e-56
ENSG00000078018	4133	MAP2	microtubule associated protein 2	-2.15299	2.46125e-55
ENSG00000167767	144501	KRT80	keratin 80	1.93699	4.15778e-53
ENSG00000151929	9531	BAG3	BCL2 associated athanogene 3	-2.19604	1.98108e-51
ENSG00000125740	2354	FOSB	FosB proto-oncogene, AP-1 transcription factor subunit	-2.69534	2.45527e-50
ENSG00000049130	4254	KITLG	KIT ligand	1.80986	1.28299e-49
ENSG00000136997	4609	MYC	MYC proto-oncogene, bHLH transcription factor	1.36429	1.81407e-49
ENSG00000065833	4199	ME1	malic enzyme 1	-1.70999	1.36948e-48
ENSG00000267056	NA	NA	NA	-2.81406	1.64979e-48
ENSG00000197063	4097	MAFG	MAF bZIP transcription factor G	-1.48024	2.14427e-48
ENSG00000134107	8553	BHLHE40	basic helix-loop-helix family member e40	1.32551	3.05145e-48
ENSG00000001084	2729	GCLC	glutamate-cysteine ligase catalytic subunit	-1.39598	1.26824e-47
ENSG00000111319	6337	SCNN1A	sodium channel epithelial 1 alpha subunit	1.75074	4.80856e-46
ENSG00000169851	5099	PCDH7	protocadherin 7	2.18204	1.51706e-44
ENSG00000059804	6515	SLC2A3	solute carrier family 2 member 3	1.29174	3.68767e-43
ENSG00000204388	3304	HSPA1B	heat shock protein family A (Hsp70) member 1B	-3.89973	5.38953e-43
ENSG00000105220	2821	GPI	glucose-6-phosphate isomerase	1.36777	7.40399e-43
ENSG00000148926	133	ADM	adrenomedullin	1.73053	9.92613e-43
ENSG00000214049	652995	UCA1	urothelial cancer associated 1 (non-protein coding)	1.89281	9.89822e-42
ENSG00000151012	23657	SLC7A11	solute carrier family 7 member 11	-1.60398	2.59938e-41
ENSG00000057019	131566	DCBLD2	discoidin, CUB and LCCL domain containing 2	1.31335	1.43122e-40
ENSG00000120694	10808	HSPH1	heat shock protein family H (Hsp110) member 1	-3.18418	1.82936e-40
ENSG00000134531	2012	EMP1	epithelial membrane protein 1	1.9223	4.26768e-38
ENSG00000087842	8544	PIR	pirin	-2.07352	4.44658e-38
ENSG00000124588	4835	NQO2	N-ribosyldihydronicotinamide:quinone reductase 2	-1.53634	6.05829e-38
ENSG00000118496	84085	FBXO30	F-box protein 30	-1.94733	6.93812e-38
ENSG00000167772	51129	ANGPTL4	angiopoietin like 4	1.67194	5.13012e-37
ENSG00000023171	57476	GRAMD1B	GRAM domain containing 1B	-1.56502	7.35078e-37
ENSG00000146376	93663	ARHGAP18	Rho GTPase activating protein 18	1.54118	2.22934e-36
ENSG00000271303	140809	SRXN1	sulfiredoxin 1	-3.06277	3.27214e-36
ENSG00000092820	7430	EZR	ezrin	0.951023	4.27931e-36
ENSG00000108448	147166	TRIM16L	tripartite motif containing 16 like	-2.28192	3.84256e-35
ENSG00000149948	8091	HMGA2	high mobility group AT-hook 2	1.61133	5.82314e-35
ENSG00000114268	5210	PFKFB4	6-phosphofructo-2-kinase/fructose-2,6-biphosphatase 4	1.39657	3.92289e-34
ENSG00000176171	664	BNIP3	BCL2 interacting protein 3	1.5249	7.02736e-34
ENSG00000138678	84803	GPAT3	glycerol-3-phosphate acyltransferase 3	-1.4229	1.35537e-33
ENSG00000163435	1999	ELF3	E74 like ETS transcription factor 3	1.3545	3.24009e-33
ENSG00000023839	1244	ABCC2	ATP binding cassette subfamily C member 2	-1.71886	3.47517e-33
ENSG00000106853	22949	PTGR1	prostaglandin reductase 1	-1.54554	4.52241e-33
ENSG00000152256	5163	PDK1	pyruvate dehydrogenase kinase 1	1.57272	2.72232e-32
ENSG00000138413	3417	IDH1	isocitrate dehydrogenase (NADP(+)) 1, cytosolic	-1.17235	2.778e-32
ENSG00000142657	5226	PGD	phosphogluconate dehydrogenase	-1.18738	6.83466e-32
ENSG00000087074	23645	PPP1R15A	protein phosphatase 1 regulatory subunit 15A	-1.21994	7.8505e-32
ENSG00000134294	54407	SLC38A2	solute carrier family 38 member 2	1.24016	8.12746e-32
ENSG00000162772	467	ATF3	activating transcription factor 3	-1.57342	1.15534e-31
ENSG00000183696	7378	UPP1	uridine phosphorylase 1	-1.44046	1.74191e-31
ENSG00000122877	1959	EGR2	early growth response 2	-2.83374	3.31972e-31
ENSG00000137962	9411	ARHGAP29	Rho GTPase activating protein 29	1.30927	4.77155e-31
ENSG00000166401	5271	SERPINB8	serpin family B member 8	-1.61684	9.08812e-31
ENSG00000164951	54704	PDP1	pyruvate dehyrogenase phosphatase catalytic subunit 1	1.07326	9.44949e-31
ENSG00000144802	64332	NFKBIZ	NFKB inhibitor zeta	-2.0532	1.02703e-30
ENSG00000134013	4017	LOXL2	lysyl oxidase like 2	1.55385	7.54382e-30
ENSG00000140941	81631	MAP1LC3B	microtubule associated protein 1 light chain 3 beta	-1.11433	1.21832e-29
ENSG00000131620	55107	ANO1	anoctamin 1	1.66292	3.00188e-29
ENSG00000138119	26509	MYOF	myoferlin	1.05292	4.93563e-29
ENSG00000122861	5328	PLAU	plasminogen activator, urokinase	1.18195	7.28577e-29
ENSG00000169047	3667	IRS1	insulin receptor substrate 1	1.33489	7.74158e-29
ENSG00000115548	55818	KDM3A	lysine demethylase 3A	1.02151	9.87495e-29
ENSG00000085662	231	AKR1B1	aldo-keto reductase family 1 member B	-1.59144	1.29688e-27
ENSG00000132470	3691	ITGB4	integrin subunit beta 4	1.37646	1.62623e-27
ENSG00000122884	5033	P4HA1	prolyl 4-hydroxylase subunit alpha 1	1.11885	1.8063e-27
ENSG00000104419	10397	NDRG1	N-myc downstream regulated 1	0.993238	5.15179e-26
ENSG00000164823	734	OSGIN2	oxidative stress induced growth inhibitor family member 2	-1.27298	5.42412e-26
ENSG00000254166	103164619	PCAT2	prostate cancer associated transcript 2 (non-protein coding)	2.4418	5.78547e-26
ENSG00000140403	55466	DNAJA4	DnaJ heat shock protein family (Hsp40) member A4	-1.71209	8.21703e-26
ENSG00000104783	3783	KCNN4	potassium calcium-activated channel subfamily N member 4	1.72631	1.18824e-25
ENSG00000143384	4170	MCL1	MCL1, BCL2 family apoptosis regulator	-0.970792	1.51198e-25
ENSG00000167771	283248	RCOR2	REST corepressor 2	1.55459	2.81744e-25
ENSG00000148737	6934	TCF7L2	transcription factor 7 like 2	1.34913	3.87564e-25
ENSG00000164674	94120	SYTL3	synaptotagmin like 3	1.33169	1.39054e-24
ENSG00000026508	960	CD44	CD44 molecule (Indian blood group)	0.934828	5.22883e-24
ENSG00000139112	23710	GABARAPL1	GABA type A receptor associated protein like 1	-1.22333	5.29876e-24
ENSG00000042286	84883	AIFM2	apoptosis inducing factor, mitochondria associated 2	-1.25142	6.47417e-24
ENSG00000136810	7295	TXN	thioredoxin	-1.33427	7.34018e-24
ENSG00000143013	8543	LMO4	LIM domain only 4	-1.40861	1.05869e-23
ENSG00000184916	3714	JAG2	jagged 2	1.32758	1.81257e-23
ENSG00000059728	4084	MXD1	MAX dimerization protein 1	-1.31209	1.96869e-23
ENSG00000153292	266977	ADGRF1	adhesion G protein-coupled receptor F1	1.77829	2.49084e-23
ENSG00000204389	3303	HSPA1A	heat shock protein family A (Hsp70) member 1A	-3.67587	2.59806e-23
ENSG00000102393	2717	GLA	galactosidase alpha	-2.09575	5.83263e-23
ENSG00000118515	6446	SGK1	serum/glucocorticoid regulated kinase 1	-3.01302	8.63298e-23
ENSG00000134333	3939	LDHA	lactate dehydrogenase A	0.997979	9.60162e-23
ENSG00000100439	63874	ABHD4	abhydrolase domain containing 4	-1.30497	1.1748e-22
ENSG00000198668	801	CALM1	calmodulin 1	-0.926438	1.36289e-22
ENSG00000142634	79180	EFHD2	EF-hand domain family member D2	1.23916	1.65991e-22
ENSG00000090020	6548	SLC9A1	solute carrier family 9 member A1	-1.48655	1.94696e-22
ENSG00000104812	2997	GYS1	glycogen synthase 1	1.24494	2.23806e-22
ENSG00000120709	51307	FAM53C	family with sequence similarity 53 member C	-1.16454	2.80576e-22
ENSG00000132002	3337	DNAJB1	DnaJ heat shock protein family (Hsp40) member B1	-2.32722	9.8886e-22
ENSG00000142867	8915	BCL10	B cell CLL/lymphoma 10	-1.49918	1.83688e-21
ENSG00000138434	6744	SSFA2	sperm specific antigen 2	0.939241	2.52821e-21
ENSG00000125398	6662	SOX9	SRY-box 9	1.09128	3.52258e-21
ENSG00000171877	84978	FRMD5	FERM domain containing 5	1.28538	6.84745e-21
ENSG00000187164	57698	SHTN1	shootin 1	-1.05952	7.55072e-21
ENSG00000158050	1844	DUSP2	dual specificity phosphatase 2	-2.34099	1.28817e-20
ENSG00000067715	6857	SYT1	synaptotagmin 1	1.02086	1.57787e-20
ENSG00000066926	2235	FECH	ferrochelatase	-1.09985	1.5934e-20
ENSG00000167470	90007	MIDN	midnolin	-0.981731	1.82785e-20
ENSG00000063046	1975	EIF4B	eukaryotic translation initiation factor 4B	0.812542	2.20595e-20
ENSG00000099194	6319	SCD	stearoyl-CoA desaturase	0.805525	2.53102e-20
ENSG00000198648	27347	STK39	serine/threonine kinase 39	1.0789	2.96346e-20
ENSG00000197461	5154	PDGFA	platelet derived growth factor subunit A	1.27434	4.25226e-20
ENSG00000166471	440026	TMEM41B	transmembrane protein 41B	-1.09404	5.44552e-20
ENSG00000179918	22928	SEPHS2	selenophosphate synthetase 2	-0.915304	6.67405e-20
ENSG00000249992	25907	TMEM158	transmembrane protein 158 (gene/pseudogene)	1.46592	8.33293e-20
ENSG00000119950	4601	MXI1	MAX interactor 1, dimerization protein	1.00326	1.09581e-19
ENSG00000221926	10626	TRIM16	tripartite motif containing 16	-1.42989	1.33812e-19
ENSG00000105976	4233	MET	MET proto-oncogene, receptor tyrosine kinase	1.0345	1.38384e-19
ENSG00000166897	114794	ELFN2	extracellular leucine rich repeat and fibronectin type III domain containing 2	1.1826	1.89003e-19
ENSG00000135486	3178	HNRNPA1	heterogeneous nuclear ribonucleoprotein A1	0.773433	4.38597e-19
ENSG00000121057	8165	AKAP1	A-kinase anchoring protein 1	0.92912	4.65385e-19
ENSG00000125378	652	BMP4	bone morphogenetic protein 4	1.19038	5.57542e-19
ENSG00000158201	171586	ABHD3	abhydrolase domain containing 3	-1.31265	8.07926e-19
ENSG00000150991	7316	UBC	ubiquitin C	-1.15364	1.04722e-18
ENSG00000169429	3576	CXCL8	C-X-C motif chemokine ligand 8	-2.31459	1.10914e-18
ENSG00000124762	1026	CDKN1A	cyclin dependent kinase inhibitor 1A	-0.916123	1.23198e-18
ENSG00000151276	9223	MAGI1	membrane associated guanylate kinase, WW and PDZ domain containing 1	1.19402	1.5155e-18
ENSG00000173334	10221	TRIB1	tribbles pseudokinase 1	0.931692	1.89238e-18
ENSG00000166508	4176	MCM7	minichromosome maintenance complex component 7	0.947045	1.98361e-18
ENSG00000124766	6659	SOX4	SRY-box 4	1.24459	2.4119e-18
ENSG00000083312	3842	TNPO1	transportin 1	-0.879157	3.31689e-18
ENSG00000239672	4830	NME1	NME/NM23 nucleoside diphosphate kinase 1	1.20857	3.85489e-18
ENSG00000109107	230	ALDOC	aldolase, fructose-bisphosphate C	1.11436	3.99104e-18
ENSG00000144821	22989	MYH15	myosin heavy chain 15	1.65895	4.14875e-18
ENSG00000181104	2149	F2R	coagulation factor II thrombin receptor	1.42722	5.05933e-18
ENSG00000165617	51339	DACT1	dishevelled binding antagonist of beta catenin 1	2.44158	6.63038e-18
ENSG00000072210	224	ALDH3A2	aldehyde dehydrogenase 3 family member A2	-0.954799	7.46968e-18
ENSG00000223496	118460	EXOSC6	exosome component 6	-1.1824	8.96534e-18
ENSG00000111875	25842	ASF1A	anti-silencing function 1A histone chaperone	-1.63464	1.20856e-17
ENSG00000101187	28231	SLCO4A1	solute carrier organic anion transporter family member 4A1	1.91976	1.35127e-17
ENSG00000138166	1847	DUSP5	dual specificity phosphatase 5	0.730862	2.03899e-17
ENSG00000135519	23416	KCNH3	potassium voltage-gated channel subfamily H member 3	1.41563	2.1019e-17
ENSG00000173726	9804	TOMM20	translocase of outer mitochondrial membrane 20	0.746317	2.4708e-17
ENSG00000177606	3725	JUN	Jun proto-oncogene, AP-1 transcription factor subunit	-1.01399	3.38866e-17
ENSG00000198945	84456	L3MBTL3	L3MBTL3, histone methyl-lysine binding protein	1.45729	3.51806e-17
ENSG00000117450	5052	PRDX1	peroxiredoxin 1	-0.923877	3.98128e-17
ENSG00000118523	1490	CTGF	connective tissue growth factor	-1.56923	4.0785e-17
ENSG00000187514	5757	PTMA	prothymosin alpha	0.959844	4.34466e-17
ENSG00000211584	55652	SLC48A1	solute carrier family 48 member 1	-1.3711	5.07646e-17
ENSG00000129422	57509	MTUS1	microtubule associated scaffold protein 1	1.16042	6.44293e-17
ENSG00000153551	112616	CMTM7	CKLF like MARVEL transmembrane domain containing 7	1.45428	8.68545e-17
ENSG00000196139	8644	AKR1C3	aldo-keto reductase family 1 member C3	-3.82313	9.19287e-17
ENSG00000104450	6674	SPAG1	sperm associated antigen 1	-1.65176	1.25163e-16
ENSG00000164220	2151	F2RL2	coagulation factor II thrombin receptor like 2	-4.46939	1.28012e-16
ENSG00000017483	92745	SLC38A5	solute carrier family 38 member 5	1.42968	1.46915e-16
ENSG00000145246	57205	ATP10D	ATPase phospholipid transporting 10D (putative)	-1.69072	1.5276e-16
ENSG00000141101	28987	NOB1	NIN1 (RPN12) binding protein 1 homolog	0.944995	2.00498e-16
ENSG00000013441	1195	CLK1	CDC like kinase 1	-1.27553	2.0773e-16
ENSG00000135047	1514	CTSL	cathepsin L	-1.11496	2.27321e-16
ENSG00000103018	80777	CYB5B	cytochrome b5 type B	0.943385	6.26302e-16
ENSG00000144824	90102	PHLDB2	pleckstrin homology like domain family B member 2	0.975961	6.94548e-16
ENSG00000241852	541565	C8orf58	chromosome 8 open reading frame 58	2.13653	6.97221e-16
ENSG00000162426	50651	SLC45A1	solute carrier family 45 member 1	1.66241	1.06635e-15
ENSG00000108654	1655	DDX5	DEAD-box helicase 5	-0.846916	2.03004e-15
ENSG00000113742	80315	CPEB4	cytoplasmic polyadenylation element binding protein 4	-1.14454	2.04105e-15
ENSG00000100311	5155	PDGFB	platelet derived growth factor subunit B	1.30687	2.31716e-15
ENSG00000128965	79094	CHAC1	ChaC glutathione specific gamma-glutamylcyclotransferase 1	-0.942565	2.43957e-15
ENSG00000114023	26355	FAM162A	family with sequence similarity 162 member A	1.21162	2.72121e-15
ENSG00000083444	5351	PLOD1	procollagen-lysine,2-oxoglutarate 5-dioxygenase 1	0.906087	2.82224e-15
ENSG00000160191	5152	PDE9A	phosphodiesterase 9A	1.1841	5.31365e-15
ENSG00000171345	3880	KRT19	keratin 19	0.884228	6.04976e-15
ENSG00000088325	22974	TPX2	TPX2, microtubule nucleation factor	0.991149	7.38365e-15
ENSG00000178773	27132	CPNE7	copine 7	1.03717	1.0488e-14
ENSG00000144827	55347	ABHD10	abhydrolase domain containing 10	0.891388	1.33759e-14
ENSG00000164237	134147	CMBL	carboxymethylenebutenolidase homolog	1.05284	1.41879e-14
ENSG00000132359	23108	RAP1GAP2	RAP1 GTPase activating protein 2	1.04039	1.59375e-14
ENSG00000120053	2805	GOT1	glutamic-oxaloacetic transaminase 1	-0.86339	1.78373e-14
ENSG00000139289	22822	PHLDA1	pleckstrin homology like domain family A member 1	0.803514	1.8092e-14
ENSG00000163659	25976	TIPARP	TCDD inducible poly(ADP-ribose) polymerase	-0.986229	1.86329e-14
ENSG00000130766	83667	SESN2	sestrin 2	-0.801837	2.51817e-14
ENSG00000074800	2023	ENO1	enolase 1	0.879626	2.79895e-14
ENSG00000115107	55240	STEAP3	STEAP3 metalloreductase	1.27934	3.06324e-14
ENSG00000131746	84951	TNS4	tensin 4	1.87169	3.67605e-14
ENSG00000182446	55666	NPLOC4	NPL4 homolog, ubiquitin recognition factor	-0.760758	3.69329e-14
ENSG00000162433	205	AK4	adenylate kinase 4	1.01108	3.93712e-14
ENSG00000116044	4780	NFE2L2	nuclear factor, erythroid 2 like 2	-0.870639	4.41938e-14
ENSG00000116679	10625	IVNS1ABP	influenza virus NS1A binding protein	0.956519	4.51664e-14
ENSG00000112343	10475	TRIM38	tripartite motif containing 38	-1.0774	5.14586e-14
ENSG00000152518	678	ZFP36L2	ZFP36 ring finger protein like 2	1.18369	5.98838e-14
ENSG00000130222	10912	GADD45G	growth arrest and DNA damage inducible gamma	-4.76692	6.04318e-14
ENSG00000107738	64115	VSIR	V-set immunoregulatory receptor	1.25261	6.60025e-14
ENSG00000175063	11065	UBE2C	ubiquitin conjugating enzyme E2 C	1.23899	7.20373e-14
ENSG00000100714	4522	MTHFD1	methylenetetrahydrofolate dehydrogenase, cyclohydrolase and formyltetrahydrofolate synthetase 1	0.962966	8.07581e-14
ENSG00000120217	29126	CD274	CD274 molecule	-2.04679	1.19439e-13
ENSG00000119326	8727	CTNNAL1	catenin alpha like 1	0.885632	1.45004e-13
ENSG00000171658	344887	NMRAL2P	NmrA like redox sensor 2, pseudogene	-5.68807	1.5008e-13
ENSG00000143819	2052	EPHX1	epoxide hydrolase 1	-1.04601	1.53489e-13
ENSG00000091490	23231	SEL1L3	SEL1L family member 3	-0.830638	1.64126e-13
ENSG00000138771	57619	SHROOM3	shroom family member 3	1.00259	1.77918e-13
ENSG00000167552	7846	TUBA1A	tubulin alpha 1a	-1.05416	1.86982e-13
ENSG00000100823	328	APEX1	apurinic/apyrimidinic endodeoxyribonuclease 1	0.881565	2.36289e-13
ENSG00000189334	57402	S100A14	S100 calcium binding protein A14	0.874251	2.39985e-13
ENSG00000186897	338761	C1QL4	complement C1q like 4	1.82	2.95681e-13
ENSG00000178035	3615	IMPDH2	inosine monophosphate dehydrogenase 2	0.680926	3.25904e-13
ENSG00000163235	7039	TGFA	transforming growth factor alpha	0.862564	3.31723e-13
ENSG00000132436	63979	FIGNL1	fidgetin like 1	-1.07527	3.32551e-13
ENSG00000243742	113157	RPLP0P2	ribosomal protein lateral stalk subunit P0 pseudogene 2	-1.69743	4.90107e-13
ENSG00000139793	10150	MBNL2	muscleblind like splicing regulator 2	0.828494	4.99459e-13
ENSG00000170004	1107	CHD3	chromodomain helicase DNA binding protein 3	0.876319	5.12859e-13
ENSG00000006652	3475	IFRD1	interferon related developmental regulator 1	-0.911341	5.50795e-13
ENSG00000178381	90637	ZFAND2A	zinc finger AN1-type containing 2A	-2.4671	5.52472e-13
ENSG00000171552	598	BCL2L1	BCL2 like 1	0.866703	5.92495e-13
ENSG00000128050	10606	PAICS	phosphoribosylaminoimidazole carboxylase and phosphoribosylaminoimidazolesuccinocarboxamide synthase	0.800221	6.22286e-13
ENSG00000113070	1839	HBEGF	heparin binding EGF like growth factor	-1.3388	6.60028e-13
ENSG00000107290	23064	SETX	senataxin	-0.820496	7.34051e-13
ENSG00000131389	6533	SLC6A6	solute carrier family 6 member 6	-0.971876	7.86361e-13
ENSG00000151694	6868	ADAM17	ADAM metallopeptidase domain 17	-0.826419	8.68145e-13
ENSG00000183508	54855	FAM46C	family with sequence similarity 46 member C	-1.91536	8.74616e-13
ENSG00000178401	79962	DNAJC22	DnaJ heat shock protein family (Hsp40) member C22	0.937064	1.08057e-12
ENSG00000188910	2707	GJB3	gap junction protein beta 3	1.14734	1.27257e-12
ENSG00000155090	7071	KLF10	Kruppel like factor 10	-0.955515	1.52158e-12
ENSG00000134910	3703	STT3A	STT3A, catalytic subunit of the oligosaccharyltransferase complex	0.74084	1.61956e-12
ENSG00000137801	7057	THBS1	thrombospondin 1	-1.17362	1.76512e-12
ENSG00000162783	51278	IER5	immediate early response 5	-1.01445	1.86573e-12
ENSG00000144136	6574	SLC20A1	solute carrier family 20 member 1	0.6793	2.0158e-12
ENSG00000138078	9581	PREPL	prolyl endopeptidase like	-0.904751	2.21254e-12
ENSG00000167601	558	AXL	AXL receptor tyrosine kinase	0.759448	2.31857e-12
ENSG00000115648	79083	MLPH	melanophilin	1.02882	2.51128e-12
ENSG00000198900	7150	TOP1	DNA topoisomerase I	0.738534	2.73926e-12
ENSG00000104765	665	BNIP3L	BCL2 interacting protein 3 like	0.766333	2.96616e-12
ENSG00000099810	4507	MTAP	methylthioadenosine phosphorylase	0.950687	3.33019e-12
ENSG00000124216	6615	SNAI1	snail family transcriptional repressor 1	-1.33263	3.51688e-12
ENSG00000182831	29035	C16orf72	chromosome 16 open reading frame 72	-0.894577	3.52041e-12
ENSG00000105655	51477	ISYNA1	inositol-3-phosphate synthase 1	0.995492	3.61699e-12
ENSG00000125629	51141	INSIG2	insulin induced gene 2	0.989947	3.91849e-12
ENSG00000177707	25945	NECTIN3	nectin cell adhesion molecule 3	1.1053	4.22148e-12
ENSG00000135454	2583	B4GALNT1	beta-1,4-N-acetyl-galactosaminyltransferase 1	-1.32743	5.74321e-12
ENSG00000100221	9929	JOSD1	Josephin domain containing 1	-0.67028	5.88454e-12
ENSG00000135842	116496	FAM129A	family with sequence similarity 129 member A	-0.770473	5.93537e-12
ENSG00000166900	6809	STX3	syntaxin 3	-0.879383	8.06486e-12
ENSG00000152056	130340	AP1S3	adaptor related protein complex 1 sigma 3 subunit	1.31795	8.99837e-12
ENSG00000160570	162989	DEDD2	death effector domain containing 2	-1.40443	9.25688e-12
ENSG00000168056	4054	LTBP3	latent transforming growth factor beta binding protein 3	0.812754	9.27227e-12
ENSG00000167522	29123	ANKRD11	ankyrin repeat domain 11	-0.59677	1.06648e-11
ENSG00000100664	1983	EIF5	eukaryotic translation initiation factor 5	-0.782297	1.48916e-11
ENSG00000109854	10553	HTATIP2	HIV-1 Tat interactive protein 2	-1.13543	1.50437e-11
ENSG00000113739	8614	STC2	stanniocalcin 2	0.726218	1.94398e-11
ENSG00000187837	3006	HIST1H1C	histone cluster 1 H1 family member c	-1.42208	2.0588e-11
ENSG00000164070	22824	HSPA4L	heat shock protein family A (Hsp70) member 4 like	-1.19367	2.42361e-11
ENSG00000122042	5412	UBL3	ubiquitin like 3	-1.09931	2.52505e-11
ENSG00000102144	5230	PGK1	phosphoglycerate kinase 1	0.831366	2.84324e-11
ENSG00000142627	1969	EPHA2	EPH receptor A2	0.727511	3.96322e-11
ENSG00000109452	8821	INPP4B	inositol polyphosphate-4-phosphatase type II B	1.10829	4.26593e-11
ENSG00000182400	122553	TRAPPC6B	trafficking protein particle complex 6B	-0.927497	4.27467e-11
ENSG00000123384	4035	LRP1	LDL receptor related protein 1	1.35759	4.28971e-11
ENSG00000163376	84541	KBTBD8	kelch repeat and BTB domain containing 8	-2.9554	4.62087e-11
ENSG00000169126	55130	ARMC4	armadillo repeat containing 4	1.72738	5.34846e-11
ENSG00000141076	84916	UTP4	UTP4, small subunit processome component	0.897535	5.36672e-11
ENSG00000197622	56882	CDC42SE1	CDC42 small effector 1	-0.801163	5.49555e-11
ENSG00000171867	5621	PRNP	prion protein	-0.736258	7.51306e-11
ENSG00000135245	29923	HILPDA	hypoxia inducible lipid droplet associated	1.4897	8.91719e-11
ENSG00000075643	55034	MOCOS	molybdenum cofactor sulfurase	-0.965353	9.90817e-11
ENSG00000116729	79971	WLS	wntless Wnt ligand secretion mediator	0.77183	1.02802e-10
ENSG00000087269	8602	NOP14	NOP14 nucleolar protein	0.875921	1.07475e-10
ENSG00000131759	5914	RARA	retinoic acid receptor alpha	1.33402	1.08712e-10
ENSG00000179598	201164	PLD6	phospholipase D family member 6	1.8344	1.20409e-10
ENSG00000111674	2026	ENO2	enolase 2	0.646456	1.21328e-10
ENSG00000163938	26354	GNL3	G protein nucleolar 3	0.725344	1.2341e-10
ENSG00000135540	57224	NHSL1	NHS like 1	-1.29527	1.2779e-10
ENSG00000160888	9592	IER2	immediate early response 2	-0.857986	1.3358e-10
ENSG00000259803	146429	SLC22A31	solute carrier family 22 member 31	1.11711	1.35478e-10
ENSG00000255248	399959	MIR100HG	mir-100-let-7a-2-mir-125b-1 cluster host gene	1.32144	1.51566e-10
ENSG00000196083	3556	IL1RAP	interleukin 1 receptor accessory protein	1.14614	1.53291e-10
ENSG00000175793	2810	SFN	stratifin	-0.896129	1.76143e-10
ENSG00000262001	NA	NA	NA	-1.1131	1.79723e-10
ENSG00000144895	83939	EIF2A	eukaryotic translation initiation factor 2A	0.699358	2.24754e-10
ENSG00000186918	55893	ZNF395	zinc finger protein 395	0.921769	2.48742e-10
ENSG00000121931	55791	LRIF1	ligand dependent nuclear receptor interacting factor 1	-1.06891	2.54016e-10
ENSG00000142227	2014	EMP3	epithelial membrane protein 3	0.985019	2.64934e-10
ENSG00000133083	9201	DCLK1	doublecortin like kinase 1	1.60302	2.67021e-10
ENSG00000104413	54845	ESRP1	epithelial splicing regulatory protein 1	-0.63144	2.91386e-10
ENSG00000100744	51527	GSKIP	GSK3B interacting protein	-1.09601	2.92865e-10
ENSG00000070495	23210	JMJD6	arginine demethylase and lysine hydroxylase	-0.854169	3.11267e-10
ENSG00000173473	6599	SMARCC1	SWI/SNF related, matrix associated, actin dependent regulator of chromatin subfamily c member 1	0.614765	3.11977e-10
ENSG00000161013	11282	MGAT4B	mannosyl (alpha-1,3-)-glycoprotein beta-1,4-N-acetylglucosaminyltransferase, isozyme B	-0.762468	3.40895e-10
ENSG00000011426	54443	ANLN	anillin actin binding protein	0.953866	3.49636e-10
ENSG00000143320	1382	CRABP2	cellular retinoic acid binding protein 2	0.837554	3.55301e-10
ENSG00000150051	283078	MKX	mohawk homeobox	1.27288	3.85663e-10
ENSG00000183779	80139	ZNF703	zinc finger protein 703	-2.0147	4.72533e-10
ENSG00000186352	353322	ANKRD37	ankyrin repeat domain 37	1.96252	5.96111e-10
ENSG00000166750	162394	SLFN5	schlafen family member 5	-0.821971	6.29596e-10
ENSG00000105971	858	CAV2	caveolin 2	0.841235	6.35752e-10
ENSG00000164744	256979	SUN3	Sad1 and UNC84 domain containing 3	-1.18966	6.38555e-10
ENSG00000130066	6303	SAT1	spermidine/spermine N1-acetyltransferase 1	0.609717	6.87945e-10
ENSG00000100784	9252	RPS6KA5	ribosomal protein S6 kinase A5	1.22669	8.8435e-10
ENSG00000003989	6542	SLC7A2	solute carrier family 7 member 2	1.4446	9.22118e-10
ENSG00000082516	25929	GEMIN5	gem nuclear organelle associated protein 5	1.07277	1.05968e-09
ENSG00000204256	6046	BRD2	bromodomain containing 2	-0.549996	1.16574e-09
ENSG00000079215	6507	SLC1A3	solute carrier family 1 member 3	1.12623	1.18832e-09
ENSG00000122359	311	ANXA11	annexin A11	0.674272	1.23906e-09
ENSG00000141384	6875	TAF4B	TATA-box binding protein associated factor 4b	1.12383	1.27822e-09
ENSG00000087077	7205	TRIP6	thyroid hormone receptor interactor 6	0.927877	1.3403e-09
ENSG00000100814	57820	CCNB1IP1	cyclin B1 interacting protein 1	0.635821	1.4711e-09
ENSG00000155189	55326	AGPAT5	1-acylglycerol-3-phosphate O-acyltransferase 5	-1.01287	1.49503e-09
ENSG00000197457	50861	STMN3	stathmin 3	0.959299	1.52772e-09
ENSG00000075239	38	ACAT1	acetyl-CoA acetyltransferase 1	0.895866	1.63826e-09
ENSG00000180817	5464	PPA1	pyrophosphatase (inorganic) 1	0.735154	1.68048e-09
ENSG00000121039	157506	RDH10	retinol dehydrogenase 10	-1.24679	1.75585e-09
ENSG00000135269	26136	TES	testin LIM domain protein	-0.639144	1.8248e-09
ENSG00000077348	56915	EXOSC5	exosome component 5	1.32774	1.82919e-09
ENSG00000117519	1266	CNN3	calponin 3	0.695192	1.9365e-09
ENSG00000172602	27289	RND1	Rho family GTPase 1	-2.12512	2.05796e-09
ENSG00000135127	92558	BICDL1	BICD family like cargo adaptor 1	-1.47571	2.13692e-09
ENSG00000126602	10131	TRAP1	TNF receptor associated protein 1	0.827763	2.39817e-09
ENSG00000144366	51454	GULP1	GULP, engulfment adaptor PTB domain containing 1	-1.00145	2.46543e-09
ENSG00000178913	6879	TAF7	TATA-box binding protein associated factor 7	-0.80408	2.51835e-09
ENSG00000108932	9120	SLC16A6	solute carrier family 16 member 6	1.41163	2.74596e-09
ENSG00000164236	651746	ANKRD33B	ankyrin repeat domain 33B	1.19455	2.93142e-09
ENSG00000165494	51585	PCF11	PCF11 cleavage and polyadenylation factor subunit	-0.923637	3.13687e-09
ENSG00000173276	49854	ZBTB21	zinc finger and BTB domain containing 21	-0.784083	3.14277e-09
ENSG00000070756	26986	PABPC1	poly(A) binding protein cytoplasmic 1	0.502336	3.15578e-09
ENSG00000102265	7076	TIMP1	TIMP metallopeptidase inhibitor 1	-0.715466	3.41253e-09
ENSG00000198074	57016	AKR1B10	aldo-keto reductase family 1 member B10	-4.62038	3.91444e-09
ENSG00000123352	65244	SPATS2	spermatogenesis associated serine rich 2	0.68329	3.91607e-09
ENSG00000174405	3981	LIG4	DNA ligase 4	-1.41849	4.44297e-09
ENSG00000132535	1742	DLG4	discs large MAGUK scaffold protein 4	1.05598	4.71826e-09
ENSG00000185567	113146	AHNAK2	AHNAK nucleoprotein 2	0.909414	4.74667e-09
ENSG00000133030	23164	MPRIP	myosin phosphatase Rho interacting protein	0.630782	5.13912e-09
ENSG00000261236	23246	BOP1	block of proliferation 1	0.954453	5.2239e-09
ENSG00000198948	9848	MFAP3L	microfibril associated protein 3 like	-1.14594	5.37461e-09
ENSG00000110104	79080	CCDC86	coiled-coil domain containing 86	1.19454	5.54171e-09
ENSG00000170425	136	ADORA2B	adenosine A2b receptor	0.882713	5.83203e-09
ENSG00000099250	8829	NRP1	neuropilin 1	1.57019	5.99248e-09
ENSG00000173692	5707	PSMD1	proteasome 26S subunit, non-ATPase 1	-0.680842	6.45032e-09
ENSG00000204580	780	DDR1	discoidin domain receptor tyrosine kinase 1	0.727944	6.92015e-09
ENSG00000181577	221416	C6orf223	chromosome 6 open reading frame 223	1.12655	7.20823e-09
ENSG00000196968	170384	FUT11	fucosyltransferase 11	1.0933	7.63872e-09
ENSG00000119285	55127	HEATR1	HEAT repeat containing 1	0.834213	7.72071e-09
ENSG00000117862	51060	TXNDC12	thioredoxin domain containing 12	-0.823094	8.27449e-09
ENSG00000143878	388	RHOB	ras homolog family member B	-0.837267	9.32512e-09
ENSG00000171314	5223	PGAM1	phosphoglycerate mutase 1	0.870346	9.60059e-09
ENSG00000132382	10514	MYBBP1A	MYB binding protein 1a	0.867485	9.63163e-09
ENSG00000111145	2004	ELK3	ELK3, ETS transcription factor	0.837136	9.76151e-09
ENSG00000164056	10252	SPRY1	sprouty RTK signaling antagonist 1	1.75701	9.93347e-09
ENSG00000177879	1176	AP3S1	adaptor related protein complex 3 sigma 1 subunit	0.661936	1.00186e-08
ENSG00000142156	1291	COL6A1	collagen type VI alpha 1 chain	0.754984	1.05822e-08
ENSG00000127955	2770	GNAI1	G protein subunit alpha i1	0.757389	1.07584e-08
ENSG00000115504	23301	EHBP1	EH domain binding protein 1	0.918018	1.0785e-08
ENSG00000070087	5217	PFN2	profilin 2	-0.861775	1.08517e-08
ENSG00000135069	29968	PSAT1	phosphoserine aminotransferase 1	-0.692225	1.13221e-08
ENSG00000100504	5836	PYGL	glycogen phosphorylase L	0.598216	1.14901e-08
ENSG00000124191	84969	TOX2	TOX high mobility group box family member 2	0.842974	1.19574e-08
ENSG00000109084	27346	TMEM97	transmembrane protein 97	1.11872	1.24469e-08
ENSG00000148841	85450	ITPRIP	inositol 1,4,5-trisphosphate receptor interacting protein	-0.947116	1.34573e-08
ENSG00000148680	3363	HTR7	5-hydroxytryptamine receptor 7	1.09021	1.40059e-08
ENSG00000144815	91775	NXPE3	neurexophilin and PC-esterase domain family member 3	-1.17098	1.40086e-08
ENSG00000135334	55122	AKIRIN2	akirin 2	-1.02531	1.41885e-08
ENSG00000211459	4549	RNR1	s-rRNA	0.816082	1.45552e-08
ENSG00000138316	140766	ADAMTS14	ADAM metallopeptidase with thrombospondin type 1 motif 14	1.48763	1.51898e-08
ENSG00000150990	57647	DHX37	DEAH-box helicase 37	1.00775	1.55238e-08
ENSG00000162231	10482	NXF1	nuclear RNA export factor 1	-0.945075	1.65115e-08
ENSG00000165943	64112	MOAP1	modulator of apoptosis 1	-0.987113	1.73036e-08
ENSG00000142875	5567	PRKACB	protein kinase cAMP-activated catalytic subunit beta	0.801026	1.73708e-08
ENSG00000103202	4833	NME4	NME/NM23 nucleoside diphosphate kinase 4	1.35879	1.82837e-08
ENSG00000138772	306	ANXA3	annexin A3	0.770045	1.86584e-08
ENSG00000183971	283869	NPW	neuropeptide W	1.29145	2.04163e-08
ENSG00000187134	1645	AKR1C1	aldo-keto reductase family 1 member C1	-3.51561	2.11244e-08
ENSG00000115641	2274	FHL2	four and a half LIM domains 2	0.638291	2.22754e-08
ENSG00000116649	6723	SRM	spermidine synthase	1.01572	2.45503e-08
ENSG00000156299	7074	TIAM1	T cell lymphoma invasion and metastasis 1	0.916356	2.76474e-08
ENSG00000136261	28969	BZW2	basic leucine zipper and W2 domains 2	0.898436	2.91734e-08
ENSG00000128165	79924	ADM2	adrenomedullin 2	-1.04947	3.08405e-08
ENSG00000070814	6949	TCOF1	treacle ribosome biogenesis factor 1	0.78637	3.09822e-08
ENSG00000105738	23094	SIPA1L3	signal induced proliferation associated 1 like 3	1.0788	3.12735e-08
ENSG00000112996	10884	MRPS30	mitochondrial ribosomal protein S30	0.701445	3.40864e-08
ENSG00000012171	7869	SEMA3B	semaphorin 3B	1.16995	3.54056e-08
ENSG00000003393	57679	ALS2	ALS2, alsin Rho guanine nucleotide exchange factor	-0.777193	3.56894e-08
ENSG00000063180	770	CA11	carbonic anhydrase 11	1.15639	3.81033e-08
ENSG00000138814	5530	PPP3CA	protein phosphatase 3 catalytic subunit alpha	0.690608	3.84291e-08
ENSG00000184900	6612	SUMO3	small ubiquitin-like modifier 3	1.09738	3.94077e-08
ENSG00000111912	135112	NCOA7	nuclear receptor coactivator 7	-0.961607	4.26283e-08
ENSG00000167034	4824	NKX3-1	NK3 homeobox 1	-1.57672	4.37528e-08
ENSG00000213585	7416	VDAC1	voltage dependent anion channel 1	0.631365	4.61783e-08
ENSG00000179046	205860	TRIML2	tripartite motif family like 2	-1.42567	4.91305e-08
ENSG00000168785	10098	TSPAN5	tetraspanin 5	0.721879	5.97511e-08
ENSG00000048342	57545	CC2D2A	coiled-coil and C2 domain containing 2A	1.37705	5.99782e-08
ENSG00000164684	619279	ZNF704	zinc finger protein 704	1.28144	6.18814e-08
ENSG00000148840	23082	PPRC1	peroxisome proliferator-activated receptor gamma, coactivator-related 1	0.750233	6.44833e-08
ENSG00000189046	121642	ALKBH2	alkB homolog 2, alpha-ketoglutarate dependent dioxygenase	1.30026	7.25884e-08
ENSG00000089006	27131	SNX5	sorting nexin 5	0.686604	7.3738e-08
ENSG00000219507	NA	NA	NA	-1.46799	7.48563e-08
ENSG00000148400	4851	NOTCH1	notch 1	0.830317	7.55935e-08
ENSG00000107554	23268	DNMBP	dynamin binding protein	0.74508	7.60514e-08
ENSG00000110057	81622	UNC93B1	unc-93 homolog B1, TLR signaling regulator	1.01835	7.64697e-08
ENSG00000148180	2934	GSN	gelsolin	0.690735	7.77218e-08
ENSG00000198478	83699	SH3BGRL2	SH3 domain binding glutamate rich protein like 2	-1.2399	8.53376e-08
ENSG00000197956	6277	S100A6	S100 calcium binding protein A6	0.745741	9.22413e-08
ENSG00000184254	220	ALDH1A3	aldehyde dehydrogenase 1 family member A3	0.75512	9.72617e-08
ENSG00000087448	57542	KLHL42	kelch like family member 42	-0.890133	1.04931e-07
ENSG00000126001	11190	CEP250	centrosomal protein 250	0.941369	1.06338e-07
ENSG00000151612	152485	ZNF827	zinc finger protein 827	0.963532	1.15363e-07
ENSG00000073536	54475	NLE1	notchless homolog 1	1.08133	1.15544e-07
ENSG00000128283	11135	CDC42EP1	CDC42 effector protein 1	0.728748	1.17786e-07
ENSG00000149925	226	ALDOA	aldolase, fructose-bisphosphate A	0.680733	1.18308e-07
ENSG00000164828	23353	SUN1	Sad1 and UNC84 domain containing 1	0.591587	1.20107e-07
ENSG00000163348	90780	PYGO2	pygopus family PHD finger 2	-0.861856	1.2344e-07
ENSG00000117868	57488	ESYT2	extended synaptotagmin 2	0.595315	1.25191e-07
ENSG00000206573	440944	THUMPD3-AS1	THUMPD3 antisense RNA 1	-2.4115	1.2636e-07
ENSG00000137819	54852	PAQR5	progestin and adipoQ receptor family member 5	0.890393	1.28848e-07
ENSG00000249859	5820	PVT1	Pvt1 oncogene (non-protein coding)	1.00607	1.31051e-07
ENSG00000079156	114880	OSBPL6	oxysterol binding protein like 6	-0.898024	1.36351e-07
ENSG00000115415	6772	STAT1	signal transducer and activator of transcription 1	-0.611683	1.49735e-07
ENSG00000166311	6609	SMPD1	sphingomyelin phosphodiesterase 1	-1.53045	1.49736e-07
ENSG00000115866	1615	DARS	aspartyl-tRNA synthetase	0.686083	1.51656e-07
ENSG00000133943	80017	DGLUCY	D-glutamate cyclase	0.886276	1.63924e-07
ENSG00000163191	6282	S100A11	S100 calcium binding protein A11	-0.770951	1.77746e-07
ENSG00000135316	10492	SYNCRIP	synaptotagmin binding cytoplasmic RNA interacting protein	0.660698	1.82295e-07
ENSG00000158793	4817	NIT1	nitrilase 1	-0.804975	1.94479e-07
ENSG00000160211	2539	G6PD	glucose-6-phosphate dehydrogenase	-0.776223	1.95417e-07
ENSG00000196937	10447	FAM3C	family with sequence similarity 3 member C	0.811082	2.0174e-07
ENSG00000138623	8482	SEMA7A	semaphorin 7A (John Milton Hagen blood group)	1.17033	2.08982e-07
ENSG00000160588	196264	MPZL3	myelin protein zero like 3	-1.04726	2.13329e-07
ENSG00000073111	4171	MCM2	minichromosome maintenance complex component 2	0.879614	2.35064e-07
ENSG00000135048	23670	CEMIP2	cell migration inducing hyaluronidase 2	-0.96744	2.36517e-07
ENSG00000100600	5641	LGMN	legumain	-0.750294	2.63525e-07
ENSG00000110172	26973	CHORDC1	cysteine and histidine rich domain containing 1	-1.08866	2.88462e-07
ENSG00000143942	494143	CHAC2	ChaC cation transport regulator homolog 2	-2.05277	2.94435e-07
ENSG00000124151	8202	NCOA3	nuclear receptor coactivator 3	-0.671039	2.9458e-07
ENSG00000073756	5743	PTGS2	prostaglandin-endoperoxide synthase 2	-1.89159	3.02726e-07
ENSG00000146648	1956	EGFR	epidermal growth factor receptor	0.769217	3.11098e-07
ENSG00000272068	NA	NA	NA	-1.14591	3.17405e-07
ENSG00000246228	727677	CASC8	cancer susceptibility 8 (non-protein coding)	2.28962	3.23101e-07
ENSG00000167721	55720	TSR1	TSR1, ribosome maturation factor	0.671212	3.30232e-07
ENSG00000111716	3945	LDHB	lactate dehydrogenase B	0.649853	3.35913e-07
ENSG00000119408	10783	NEK6	NIMA related kinase 6	0.960603	3.62964e-07
ENSG00000104341	55353	LAPTM4B	lysosomal protein transmembrane 4 beta	0.528578	3.82526e-07
ENSG00000169217	10421	CD2BP2	CD2 cytoplasmic tail binding protein 2	-0.793051	3.87938e-07
ENSG00000084207	2950	GSTP1	glutathione S-transferase pi 1	-0.748152	3.90689e-07
ENSG00000164251	2150	F2RL1	F2R like trypsin receptor 1	0.784039	4.20181e-07
ENSG00000137825	3706	ITPKA	inositol-trisphosphate 3-kinase A	1.22615	4.3508e-07
ENSG00000181191	64219	PJA1	praja ring finger ubiquitin ligase 1	-0.941064	4.41667e-07
ENSG00000099994	56241	SUSD2	sushi domain containing 2	1.55661	4.80791e-07
ENSG00000100116	23464	GCAT	glycine C-acetyltransferase	1.07795	5.20086e-07
ENSG00000261824	148189	LINC00662	long intergenic non-protein coding RNA 662	-0.951082	5.25132e-07
ENSG00000127528	10365	KLF2	Kruppel like factor 2	-0.807326	5.30023e-07
ENSG00000143067	90874	ZNF697	zinc finger protein 697	-1.02233	5.43351e-07
ENSG00000128567	5420	PODXL	podocalyxin like	0.824643	5.46285e-07
ENSG00000198408	10724	MGEA5	meningioma expressed antigen 5 (hyaluronidase)	-0.680432	5.51276e-07
ENSG00000110841	8496	PPFIBP1	PPFIA binding protein 1	0.696543	5.75318e-07
ENSG00000110090	1374	CPT1A	carnitine palmitoyltransferase 1A	-0.661037	5.76478e-07
ENSG00000075213	10371	SEMA3A	semaphorin 3A	2.45936	5.87183e-07
ENSG00000135111	6926	TBX3	T-box 3	-1.74311	5.99757e-07
ENSG00000115998	54980	C2orf42	chromosome 2 open reading frame 42	-1.26234	6.01703e-07
ENSG00000084733	10890	RAB10	RAB10, member RAS oncogene family	-0.606383	6.52584e-07
ENSG00000138685	2247	FGF2	fibroblast growth factor 2	-1.21661	6.66424e-07
ENSG00000117143	6675	UAP1	UDP-N-acetylglucosamine pyrophosphorylase 1	0.637403	6.78178e-07
ENSG00000177169	8408	ULK1	unc-51 like autophagy activating kinase 1	-0.760681	6.80761e-07
ENSG00000151748	60485	SAV1	salvador family WW domain containing protein 1	0.676823	7.067e-07
ENSG00000128342	3976	LIF	LIF, interleukin 6 family cytokine	0.947264	7.43083e-07
ENSG00000059573	5832	ALDH18A1	aldehyde dehydrogenase 18 family member A1	0.672387	7.45177e-07
ENSG00000135709	9764	KIAA0513	KIAA0513	-0.946716	7.71064e-07
ENSG00000133639	694	BTG1	BTG anti-proliferation factor 1	-0.634917	8.1149e-07
ENSG00000021300	58473	PLEKHB1	pleckstrin homology domain containing B1	1.03971	8.14341e-07
ENSG00000149136	6749	SSRP1	structure specific recognition protein 1	0.544133	8.67713e-07
ENSG00000173451	83591	THAP2	THAP domain containing 2	-2.46931	8.97182e-07
ENSG00000085563	5243	ABCB1	ATP binding cassette subfamily B member 1	-1.46465	9.07522e-07
ENSG00000106263	8662	EIF3B	eukaryotic translation initiation factor 3 subunit B	0.505008	9.6137e-07
ENSG00000135372	55226	NAT10	N-acetyltransferase 10	0.648038	9.91519e-07
ENSG00000115738	3398	ID2	inhibitor of DNA binding 2	-0.916218	9.94846e-07
ENSG00000172081	126308	MOB3A	MOB kinase activator 3A	0.735024	1.00801e-06
ENSG00000125812	64412	GZF1	GDNF inducible zinc finger protein 1	-0.914996	1.03312e-06
ENSG00000177150	125228	FAM210A	family with sequence similarity 210 member A	0.786379	1.0346e-06
ENSG00000126457	3276	PRMT1	protein arginine methyltransferase 1	0.762015	1.05809e-06
ENSG00000185847	100131138	LINC01405	long intergenic non-protein coding RNA 1405	1.13991	1.08166e-06
ENSG00000168453	55806	HR	HR, lysine demethylase and nuclear receptor corepressor	1.17015	1.08266e-06
ENSG00000167193	1398	CRK	CRK proto-oncogene, adaptor protein	-0.551405	1.10147e-06
ENSG00000196154	6275	S100A4	S100 calcium binding protein A4	1.68254	1.10903e-06
ENSG00000135074	8728	ADAM19	ADAM metallopeptidase domain 19	1.32128	1.20045e-06
ENSG00000119669	64207	IRF2BPL	interferon regulatory factor 2 binding protein like	0.599475	1.29543e-06
ENSG00000123179	84650	EBPL	emopamil binding protein like	1.10559	1.30895e-06
ENSG00000005893	3920	LAMP2	lysosomal associated membrane protein 2	-0.640133	1.37447e-06
ENSG00000112759	2030	SLC29A1	solute carrier family 29 member 1 (Augustine blood group)	0.879993	1.37492e-06
ENSG00000184009	71	ACTG1	actin gamma 1	0.491218	1.39028e-06
ENSG00000142632	128272	ARHGEF19	Rho guanine nucleotide exchange factor 19	0.867526	1.44874e-06
ENSG00000168264	359948	IRF2BP2	interferon regulatory factor 2 binding protein 2	0.622117	1.46936e-06
ENSG00000167513	81620	CDT1	chromatin licensing and DNA replication factor 1	0.913049	1.54373e-06
ENSG00000114790	26084	ARHGEF26	Rho guanine nucleotide exchange factor 26	-1.42319	1.57389e-06
ENSG00000152382	117143	TADA1	transcriptional adaptor 1	1.092	1.58712e-06
ENSG00000234127	7726	TRIM26	tripartite motif containing 26	-0.770625	1.61815e-06
ENSG00000100196	11015	KDELR3	KDEL endoplasmic reticulum protein retention receptor 3	0.761796	1.72358e-06
ENSG00000166483	7465	WEE1	WEE1 G2 checkpoint kinase	1.01252	2.14742e-06
ENSG00000170027	7532	YWHAG	tyrosine 3-monooxygenase/tryptophan 5-monooxygenase activation protein gamma	-0.506436	2.26777e-06
ENSG00000179431	24147	FJX1	four jointed box 1	1.64521	2.28887e-06
ENSG00000065427	3735	KARS	lysyl-tRNA synthetase	0.589451	2.33947e-06
ENSG00000176438	161176	SYNE3	spectrin repeat containing nuclear envelope family member 3	1.00411	2.55854e-06
ENSG00000105202	2091	FBL	fibrillarin	0.744954	2.65652e-06
ENSG00000068650	23250	ATP11A	ATPase phospholipid transporting 11A	0.635306	2.68134e-06
ENSG00000147526	6867	TACC1	transforming acidic coiled-coil containing protein 1	-0.65599	2.79833e-06
ENSG00000069998	27440	HDHD5	haloacid dehalogenase like hydrolase domain containing 5	0.94256	2.88751e-06
ENSG00000148908	6001	RGS10	regulator of G protein signaling 10	0.748232	3.02228e-06
ENSG00000198853	9853	RUSC2	RUN and SH3 domain containing 2	-0.900774	3.05094e-06
ENSG00000101444	191	AHCY	adenosylhomocysteinase	0.707229	3.16602e-06
ENSG00000123643	206358	SLC36A1	solute carrier family 36 member 1	-1.22919	3.20929e-06
ENSG00000159885	7673	ZNF222	zinc finger protein 222	-1.99221	3.31341e-06
ENSG00000171206	81603	TRIM8	tripartite motif containing 8	0.696087	3.3432e-06
ENSG00000101000	10544	PROCR	protein C receptor	0.925122	3.38442e-06
ENSG00000089009	6128	RPL6	ribosomal protein L6	0.587738	3.39212e-06
ENSG00000109971	3312	HSPA8	heat shock protein family A (Hsp70) member 8	-1.40033	3.52395e-06
ENSG00000129910	1013	CDH15	cadherin 15	1.955	3.6383e-06
ENSG00000117411	8704	B4GALT2	beta-1,4-galactosyltransferase 2	0.887752	3.68118e-06
ENSG00000147065	4478	MSN	moesin	-0.557146	3.74267e-06
ENSG00000152137	26353	HSPB8	heat shock protein family B (small) member 8	-1.86497	3.74975e-06
ENSG00000127603	23499	MACF1	microtubule-actin crosslinking factor 1	0.736306	3.76575e-06
ENSG00000080819	1371	CPOX	coproporphyrinogen oxidase	0.627772	3.80093e-06
ENSG00000179958	79077	DCTPP1	dCTP pyrophosphatase 1	0.878554	3.82311e-06
ENSG00000254470	91056	AP5B1	adaptor related protein complex 5 beta 1 subunit	-1.16597	3.83929e-06
ENSG00000170356	401428	OR2A20P	olfactory receptor family 2 subfamily A member 20 pseudogene	-1.8772	3.90091e-06
ENSG00000072310	6720	SREBF1	sterol regulatory element binding transcription factor 1	0.675258	4.10948e-06
ENSG00000068323	7030	TFE3	transcription factor binding to IGHM enhancer 3	-0.787546	4.13788e-06
ENSG00000065600	55248	TMEM206	transmembrane protein 206	-0.871	4.15906e-06
ENSG00000125630	84172	POLR1B	RNA polymerase I subunit B	0.823067	4.30052e-06
ENSG00000112576	896	CCND3	cyclin D3	-0.971784	4.57829e-06
ENSG00000142207	9875	URB1	URB1 ribosome biogenesis 1 homolog (S. cerevisiae)	0.800756	4.60373e-06
ENSG00000272405	NA	NA	NA	-0.855337	4.61214e-06
ENSG00000163874	80149	ZC3H12A	zinc finger CCCH-type containing 12A	-1.41918	4.66402e-06
ENSG00000073150	56666	PANX2	pannexin 2	-1.1686	4.67292e-06
ENSG00000110328	374378	GALNT18	polypeptide N-acetylgalactosaminyltransferase 18	1.42586	4.69887e-06
ENSG00000090861	16	AARS	alanyl-tRNA synthetase	0.455514	4.77133e-06
ENSG00000197081	3482	IGF2R	insulin like growth factor 2 receptor	-0.63154	4.77366e-06
ENSG00000142864	26135	SERBP1	SERPINE1 mRNA binding protein 1	0.549455	4.84632e-06
ENSG00000137124	219	ALDH1B1	aldehyde dehydrogenase 1 family member B1	0.807857	4.88695e-06
ENSG00000144655	64651	CSRNP1	cysteine and serine rich nuclear protein 1	-0.678625	5.0876e-06
ENSG00000102890	79767	ELMO3	engulfment and cell motility 3	0.766294	5.28256e-06
ENSG00000136603	6498	SKIL	SKI like proto-oncogene	-0.807808	5.33011e-06
ENSG00000085552	57549	IGSF9	immunoglobulin superfamily member 9	1.86195	5.45298e-06
ENSG00000141738	2886	GRB7	growth factor receptor bound protein 7	0.97853	5.47844e-06
ENSG00000103145	54985	HCFC1R1	host cell factor C1 regulator 1	1.14802	5.49081e-06
ENSG00000205922	390874	ONECUT3	one cut homeobox 3	1.07012	5.60368e-06
ENSG00000111144	4048	LTA4H	leukotriene A4 hydrolase	0.556532	5.90601e-06
ENSG00000138764	901	CCNG2	cyclin G2	0.798138	5.99552e-06
ENSG00000067334	30836	DNTTIP2	deoxynucleotidyltransferase terminal interacting protein 2	-0.769115	6.29899e-06
ENSG00000168243	2786	GNG4	G protein subunit gamma 4	1.48509	6.68426e-06
ENSG00000164649	55536	CDCA7L	cell division cycle associated 7 like	0.709006	6.91516e-06
ENSG00000205336	9289	ADGRG1	adhesion G protein-coupled receptor G1	-0.633766	7.09218e-06
ENSG00000132763	25974	MMACHC	methylmalonic aciduria (cobalamin deficiency) cblC type, with homocystinuria	1.56645	7.62309e-06
ENSG00000169750	5881	RAC3	Rac family small GTPase 3	0.948048	7.79644e-06
ENSG00000100029	23481	PES1	pescadillo ribosomal biogenesis factor 1	0.763115	7.80924e-06
ENSG00000083857	2195	FAT1	FAT atypical cadherin 1	0.656496	8.02309e-06
ENSG00000053372	51154	MRTO4	MRT4 homolog, ribosome maturation factor	0.89265	8.08355e-06
ENSG00000099860	4616	GADD45B	growth arrest and DNA damage inducible beta	-1.49489	8.48098e-06
ENSG00000143321	3068	HDGF	heparin binding growth factor	0.724264	9.41639e-06
ENSG00000251003	NA	NA	NA	-1.24323	9.75755e-06
ENSG00000156011	23362	PSD3	pleckstrin and Sec7 domain containing 3	0.907455	1.01594e-05
ENSG00000130829	1852	DUSP9	dual specificity phosphatase 9	1.06581	1.04894e-05
ENSG00000204060	100132074	FOXO6	forkhead box O6	1.38904	1.0535e-05
ENSG00000072864	54820	NDE1	nudE neurodevelopment protein 1	0.865423	1.05623e-05
ENSG00000178531	404217	CTXN1	cortexin 1	1.25688	1.0839e-05
ENSG00000116752	10286	BCAS2	BCAS2, pre-mRNA processing factor	-0.893975	1.12491e-05
ENSG00000157827	114793	FMNL2	formin like 2	0.733122	1.12533e-05
ENSG00000116741	5997	RGS2	regulator of G protein signaling 2	-1.77468	1.12622e-05
ENSG00000156650	23522	KAT6B	lysine acetyltransferase 6B	0.863555	1.1336e-05
ENSG00000108854	64750	SMURF2	SMAD specific E3 ubiquitin protein ligase 2	0.643509	1.14917e-05
ENSG00000059145	64718	UNKL	unkempt family like zinc finger	-1.13958	1.15668e-05
ENSG00000204923	554251	FBXO48	F-box protein 48	-1.95685	1.21212e-05
ENSG00000114999	150465	TTL	tubulin tyrosine ligase	-0.633457	1.21972e-05
ENSG00000171004	90161	HS6ST2	heparan sulfate 6-O-sulfotransferase 2	1.02427	1.23479e-05
ENSG00000102317	5935	RBM3	RNA binding motif protein 3	0.643733	1.29152e-05
ENSG00000184117	8508	NIPSNAP1	nipsnap homolog 1	0.695649	1.30235e-05
ENSG00000091409	3655	ITGA6	integrin subunit alpha 6	0.70943	1.36351e-05
ENSG00000138835	5998	RGS3	regulator of G protein signaling 3	-0.689012	1.36791e-05
ENSG00000165678	27069	GHITM	growth hormone inducible transmembrane protein	-0.541895	1.41879e-05
ENSG00000077721	7319	UBE2A	ubiquitin conjugating enzyme E2 A	-0.860156	1.44474e-05
ENSG00000112159	23195	MDN1	midasin AAA ATPase 1	0.818349	1.45586e-05
ENSG00000144597	85403	EAF1	ELL associated factor 1	-0.665894	1.4696e-05
ENSG00000100982	63935	PCIF1	PDX1 C-terminal inhibiting factor 1	0.834863	1.47612e-05
ENSG00000188612	6613	SUMO2	small ubiquitin-like modifier 2	0.729986	1.52396e-05
ENSG00000101384	182	JAG1	jagged 1	0.824959	1.53916e-05
ENSG00000135766	54583	EGLN1	egl-9 family hypoxia inducible factor 1	0.626262	1.55625e-05
ENSG00000164096	401152	C4orf3	chromosome 4 open reading frame 3	0.648603	1.58434e-05
ENSG00000066248	25791	NGEF	neuronal guanine nucleotide exchange factor	1.47995	1.61991e-05
ENSG00000140263	6652	SORD	sorbitol dehydrogenase	0.930952	1.63146e-05
ENSG00000115977	22848	AAK1	AP2 associated kinase 1	-0.737686	1.7591e-05
ENSG00000182272	338707	B4GALNT4	beta-1,4-N-acetyl-galactosaminyltransferase 4	0.966697	1.7617e-05
ENSG00000173638	6573	SLC19A1	solute carrier family 19 member 1	1.26209	1.90904e-05
ENSG00000274180	256302	NATD1	N-acetyltransferase domain containing 1	-1.29382	1.91919e-05
ENSG00000063660	2817	GPC1	glypican 1	-0.670635	1.94985e-05
ENSG00000123136	10212	DDX39A	DExD-box helicase 39A	0.698929	1.95508e-05
ENSG00000107816	84445	LZTS2	leucine zipper tumor suppressor 2	0.737768	2.01164e-05
ENSG00000115902	6509	SLC1A4	solute carrier family 1 member 4	-0.73754	2.13743e-05
ENSG00000105409	478	ATP1A3	ATPase Na+/K+ transporting subunit alpha 3	0.843138	2.15551e-05
ENSG00000151327	283635	FAM177A1	family with sequence similarity 177 member A1	-0.765831	2.25198e-05
ENSG00000040199	23035	PHLPP2	PH domain and leucine rich repeat protein phosphatase 2	-1.01542	2.4433e-05
ENSG00000275342	157285	PRAG1	PEAK1 related, kinase-activating pseudokinase 1	0.756238	2.49027e-05
ENSG00000164818	54919	DNAAF5	dynein axonemal assembly factor 5	0.866094	2.49466e-05
ENSG00000115963	390	RND3	Rho family GTPase 3	-0.802848	2.52634e-05
ENSG00000262943	245	ALOX12P2	arachidonate 12-lipoxygenase pseudogene 2	-1.26334	2.58077e-05
ENSG00000144579	58190	CTDSP1	CTD small phosphatase 1	0.829872	2.60191e-05
ENSG00000165197	2277	VEGFD	vascular endothelial growth factor D	-4.46207	2.61001e-05
ENSG00000139146	58516	SINHCAF	SIN3-HDAC complex associated factor	0.644945	2.78332e-05
ENSG00000150867	5305	PIP4K2A	phosphatidylinositol-5-phosphate 4-kinase type 2 alpha	0.609947	2.79316e-05
ENSG00000185033	10509	SEMA4B	semaphorin 4B	0.749268	2.89659e-05
ENSG00000167996	2495	FTH1	ferritin heavy chain 1	-1.21296	2.90058e-05
ENSG00000176619	84823	LMNB2	lamin B2	0.608243	2.98176e-05
ENSG00000137185	7746	ZSCAN9	zinc finger and SCAN domain containing 9	-1.17768	3.19947e-05
ENSG00000174151	284613	CYB561D1	cytochrome b561 family member D1	-1.2842	3.24814e-05
ENSG00000163811	23160	WDR43	WD repeat domain 43	0.557751	3.34621e-05
ENSG00000187720	79875	THSD4	thrombospondin type 1 domain containing 4	0.914542	3.35845e-05
ENSG00000140990	4716	NDUFB10	NADH:ubiquinone oxidoreductase subunit B10	0.785746	3.39462e-05
ENSG00000137331	8870	IER3	immediate early response 3	0.506303	3.41762e-05
ENSG00000058804	55706	NDC1	NDC1 transmembrane nucleoporin	0.745761	3.5669e-05
ENSG00000028839	9519	TBPL1	TATA-box binding protein like 1	-0.988867	3.6032e-05
ENSG00000198467	7169	TPM2	tropomyosin 2	0.680996	3.84401e-05
ENSG00000142192	351	APP	amyloid beta precursor protein	0.462755	3.93753e-05
ENSG00000155229	64210	MMS19	MMS19 homolog, cytosolic iron-sulfur assembly component	0.576625	3.97231e-05
ENSG00000112208	9532	BAG2	BCL2 associated athanogene 2	-0.847624	4.00484e-05
ENSG00000140988	6187	RPS2	ribosomal protein S2	0.675803	4.30586e-05
ENSG00000007944	29116	MYLIP	myosin regulatory light chain interacting protein	-0.915552	4.32298e-05
ENSG00000198911	6721	SREBF2	sterol regulatory element binding transcription factor 2	0.504475	4.59046e-05
ENSG00000173281	79660	PPP1R3B	protein phosphatase 1 regulatory subunit 3B	1.04188	4.7334e-05
ENSG00000168003	6520	SLC3A2	solute carrier family 3 member 2	-0.553964	4.78271e-05
ENSG00000167775	51293	CD320	CD320 molecule	1.02359	4.83623e-05
ENSG00000103319	29904	EEF2K	eukaryotic elongation factor 2 kinase	0.845486	5.02084e-05
ENSG00000145431	56034	PDGFC	platelet derived growth factor C	0.968989	5.10494e-05
ENSG00000143353	127018	LYPLAL1	lysophospholipase like 1	-1.1898	5.13878e-05
ENSG00000086061	3301	DNAJA1	DnaJ heat shock protein family (Hsp40) member A1	-1.61411	5.19692e-05
ENSG00000276043	29128	UHRF1	ubiquitin like with PHD and ring finger domains 1	1.29187	5.21362e-05
ENSG00000168036	1499	CTNNB1	catenin beta 1	-0.47442	5.2945e-05
ENSG00000170456	160518	DENND5B	DENN domain containing 5B	0.811667	5.35686e-05
ENSG00000134697	29889	GNL2	G protein nucleolar 2	0.58461	5.50285e-05
ENSG00000186104	120227	CYP2R1	cytochrome P450 family 2 subfamily R member 1	-0.809571	5.66482e-05
ENSG00000055732	55283	MCOLN3	mucolipin 3	-1.20631	5.75179e-05
ENSG00000274173	NA	NA	NA	-2.06937	5.75835e-05
ENSG00000242265	23089	PEG10	paternally expressed 10	1.08811	5.95521e-05
ENSG00000148175	2040	STOM	stomatin	0.915481	5.99344e-05
ENSG00000178802	4351	MPI	mannose phosphate isomerase	0.834431	6.07615e-05
ENSG00000116161	27101	CACYBP	calcyclin binding protein	-0.849941	6.18852e-05
ENSG00000162702	23528	ZNF281	zinc finger protein 281	-0.739887	6.52628e-05
ENSG00000180921	286077	FAM83H	family with sequence similarity 83 member H	-0.626437	6.95672e-05
ENSG00000102804	8848	TSC22D1	TSC22 domain family member 1	0.49126	6.98013e-05
ENSG00000197958	6136	RPL12	ribosomal protein L12	0.588402	7.22193e-05
ENSG00000196950	57181	SLC39A10	solute carrier family 39 member 10	1.06188	7.4331e-05
ENSG00000057757	57095	PITHD1	PITH domain containing 1	-0.715757	7.48411e-05
ENSG00000120129	1843	DUSP1	dual specificity phosphatase 1	-0.902999	7.53525e-05
ENSG00000065183	10885	WDR3	WD repeat domain 3	0.753155	7.73694e-05
ENSG00000157193	7804	LRP8	LDL receptor related protein 8	-0.848861	7.86209e-05
ENSG00000116793	10745	PHTF1	putative homeodomain transcription factor 1	-1.27332	7.89372e-05
ENSG00000117724	1063	CENPF	centromere protein F	0.685443	8.21367e-05
ENSG00000108848	51747	LUC7L3	LUC7 like 3 pre-mRNA splicing factor	-0.771685	8.23219e-05
ENSG00000168411	55159	RFWD3	ring finger and WD repeat domain 3	-0.695273	8.28243e-05
ENSG00000090863	2734	GLG1	golgi glycoprotein 1	0.531485	8.43063e-05
ENSG00000170185	84640	USP38	ubiquitin specific peptidase 38	-0.763675	8.79897e-05
ENSG00000185561	727910	TLCD2	TLC domain containing 2	-0.895156	8.85246e-05
ENSG00000185551	7026	NR2F2	nuclear receptor subfamily 2 group F member 2	0.888136	8.93774e-05
ENSG00000176102	1479	CSTF3	cleavage stimulation factor subunit 3	-0.943004	9.09025e-05
ENSG00000132475	3021	H3F3B	H3 histone family member 3B	-0.455933	9.12089e-05
ENSG00000120254	25902	MTHFD1L	methylenetetrahydrofolate dehydrogenase (NADP+ dependent) 1 like	0.487476	9.3209e-05
ENSG00000163110	10611	PDLIM5	PDZ and LIM domain 5	0.60524	9.47685e-05
ENSG00000080802	4850	CNOT4	CCR4-NOT transcription complex subunit 4	-0.919575	0.00010069
ENSG00000115425	55825	PECR	peroxisomal trans-2-enoyl-CoA reductase	-1.23066	0.000102066
ENSG00000116731	7799	PRDM2	PR/SET domain 2	-1.03043	0.000103496
ENSG00000145016	9711	RUBCN	RUN and cysteine rich domain containing beclin 1 interacting protein	-0.661848	0.000104559
ENSG00000159176	1465	CSRP1	cysteine and glycine rich protein 1	-0.583645	0.000104877
ENSG00000138032	5495	PPM1B	protein phosphatase, Mg2+/Mn2+ dependent 1B	-0.632801	0.000105925
ENSG00000117751	5511	PPP1R8	protein phosphatase 1 regulatory subunit 8	0.614491	0.000106338
ENSG00000152463	55301	OLAH	oleoyl-ACP hydrolase	-2.57297	0.000110277
ENSG00000104408	3646	EIF3E	eukaryotic translation initiation factor 3 subunit E	0.62817	0.000112222
ENSG00000138018	85465	SELENOI	selenoprotein I	-0.645674	0.000113424
ENSG00000196182	83931	STK40	serine/threonine kinase 40	-0.637904	0.000113953
ENSG00000253729	5591	PRKDC	protein kinase, DNA-activated, catalytic polypeptide	0.586002	0.000118249
ENSG00000100353	8664	EIF3D	eukaryotic translation initiation factor 3 subunit D	0.509554	0.000118783
ENSG00000116251	6146	RPL22	ribosomal protein L22	0.764954	0.000122195
ENSG00000174996	64837	KLC2	kinesin light chain 2	-0.65604	0.000127431
ENSG00000198576	23237	ARC	activity regulated cytoskeleton associated protein	-0.806797	0.000132409
ENSG00000129667	79651	RHBDF2	rhomboid 5 homolog 2	0.914127	0.000134799
ENSG00000152952	5352	PLOD2	procollagen-lysine,2-oxoglutarate 5-dioxygenase 2	0.676341	0.000138336
ENSG00000115594	3554	IL1R1	interleukin 1 receptor type 1	-1.03862	0.000140958
ENSG00000154813	285381	DPH3	diphthamide biosynthesis 3	-0.918479	0.000141489
ENSG00000103811	1512	CTSH	cathepsin H	0.938552	0.000144719
ENSG00000182749	164091	PAQR7	progestin and adipoQ receptor family member 7	1.07875	0.000148053
ENSG00000144369	165215	FAM171B	family with sequence similarity 171 member B	-0.846732	0.000158241
ENSG00000092203	9878	TOX4	TOX high mobility group box family member 4	-0.635405	0.000158939
ENSG00000119760	9913	SUPT7L	SPT7 like, STAGA complex gamma subunit	-0.699313	0.00016236
ENSG00000108588	57003	CCDC47	coiled-coil domain containing 47	0.530691	0.000163424
ENSG00000197498	84154	RPF2	ribosome production factor 2 homolog	0.786115	0.000163858
ENSG00000141858	90378	SAMD1	sterile alpha motif domain containing 1	0.856761	0.000166357
ENSG00000188486	3014	H2AFX	H2A histone family member X	-0.856769	0.000171596
ENSG00000120913	64236	PDLIM2	PDZ and LIM domain 2	1.20304	0.000175077
ENSG00000108671	5717	PSMD11	proteasome 26S subunit, non-ATPase 11	-0.518754	0.000176184
ENSG00000100591	10598	AHSA1	activator of HSP90 ATPase activity 1	-0.787404	0.000179827
ENSG00000196365	9361	LONP1	lon peptidase 1, mitochondrial	0.514654	0.000179895
ENSG00000186994	256949	KANK3	KN motif and ankyrin repeat domains 3	1.2134	0.000195884
ENSG00000166197	9221	NOLC1	nucleolar and coiled-body phosphoprotein 1	0.455903	0.000198113
ENSG00000130475	23149	FCHO1	FCH domain only 1	1.08731	0.000201002
ENSG00000186815	53373	TPCN1	two pore segment channel 1	0.798455	0.00020326
ENSG00000096433	3710	ITPR3	inositol 1,4,5-trisphosphate receptor type 3	0.540117	0.000208436
ENSG00000121774	10657	KHDRBS1	KH RNA binding domain containing, signal transduction associated 1	0.513755	0.000213613
ENSG00000105323	11100	HNRNPUL1	heterogeneous nuclear ribonucleoprotein U like 1	0.511468	0.00022171
ENSG00000151014	25819	NOCT	nocturnin	-0.963907	0.000222233
ENSG00000119900	79627	OGFRL1	opioid growth factor receptor like 1	-0.782645	0.000225785
ENSG00000140830	54957	TXNL4B	thioredoxin like 4B	-0.999322	0.000226889
ENSG00000128590	4189	DNAJB9	DnaJ heat shock protein family (Hsp40) member B9	-0.741005	0.000229134
ENSG00000170421	3856	KRT8	keratin 8	0.575123	0.000244896
ENSG00000130511	170463	SSBP4	single stranded DNA binding protein 4	0.929705	0.000247922
ENSG00000137275	8737	RIPK1	receptor interacting serine/threonine kinase 1	-0.75744	0.000249326
ENSG00000105649	5864	RAB3A	RAB3A, member RAS oncogene family	1.66592	0.000250374
ENSG00000166908	79837	PIP4K2C	phosphatidylinositol-5-phosphate 4-kinase type 2 gamma	-0.638453	0.000253846
ENSG00000146281	135293	PM20D2	peptidase M20 domain containing 2	0.837835	0.000262751
ENSG00000142089	10410	IFITM3	interferon induced transmembrane protein 3	0.646017	0.000264736
ENSG00000051108	9709	HERPUD1	homocysteine inducible ER protein with ubiquitin like domain 1	-0.559417	0.000268153
ENSG00000149716	220064	ORAOV1	oral cancer overexpressed 1	-1.15645	0.000274753
ENSG00000126368	9572	NR1D1	nuclear receptor subfamily 1 group D member 1	0.540823	0.000281531
ENSG00000124222	8675	STX16	syntaxin 16	-0.709636	0.000287737
ENSG00000279207	NA	NA	NA	-1.37962	0.00029296
ENSG00000103507	10295	BCKDK	branched chain ketoacid dehydrogenase kinase	0.768371	0.000298971
ENSG00000142949	5792	PTPRF	protein tyrosine phosphatase, receptor type F	0.513084	0.000299174
ENSG00000163050	56997	COQ8A	coenzyme Q8A	0.787708	0.000301851
ENSG00000184428	116447	TOP1MT	DNA topoisomerase I mitochondrial	0.721458	0.000308035
ENSG00000172493	4299	AFF1	AF4/FMR2 family member 1	-0.720525	0.000314051
ENSG00000123064	79039	DDX54	DEAD-box helicase 54	0.681302	0.00031509
ENSG00000185989	22821	RASA3	RAS p21 protein activator 3	0.966387	0.000323275
ENSG00000124789	9972	NUP153	nucleoporin 153	-0.567372	0.000323323
ENSG00000107372	7763	ZFAND5	zinc finger AN1-type containing 5	-0.527928	0.000323558
ENSG00000162613	8880	FUBP1	far upstream element binding protein 1	-0.609378	0.000325843
ENSG00000109046	26118	WSB1	WD repeat and SOCS box containing 1	0.571892	0.00033095
ENSG00000145220	55646	LYAR	Ly1 antibody reactive	0.803837	0.000334612
ENSG00000102854	10232	MSLN	mesothelin	0.780367	0.000336735
ENSG00000075426	2355	FOSL2	FOS like 2, AP-1 transcription factor subunit	0.576952	0.000340359
ENSG00000188488	5104	SERPINA5	serpin family A member 5	1.63293	0.000350967
ENSG00000181163	4869	NPM1	nucleophosmin 1	0.600042	0.000364036
ENSG00000116717	1647	GADD45A	growth arrest and DNA damage inducible alpha	-0.626334	0.00037383
ENSG00000163898	200879	LIPH	lipase H	-0.802368	0.000382705
ENSG00000189241	7259	TSPYL1	TSPY like 1	-0.566566	0.000383084
ENSG00000160785	9673	SLC25A44	solute carrier family 25 member 44	-0.946465	0.000390862
ENSG00000074211	5522	PPP2R2C	protein phosphatase 2 regulatory subunit Bgamma	-0.729553	0.00040492
ENSG00000128591	2318	FLNC	filamin C	0.649978	0.000408118
ENSG00000226608	NA	NA	NA	-1.66711	0.000429659
ENSG00000148773	4288	MKI67	marker of proliferation Ki-67	0.572338	0.000449316
ENSG00000187531	51547	SIRT7	sirtuin 7	-0.737386	0.000450303
ENSG00000165661	169714	QSOX2	quiescin sulfhydryl oxidase 2	0.672763	0.000457172
ENSG00000148730	1979	EIF4EBP2	eukaryotic translation initiation factor 4E binding protein 2	-0.557945	0.000462341
ENSG00000154217	26207	PITPNC1	phosphatidylinositol transfer protein cytoplasmic 1	0.67312	0.000465446
ENSG00000068878	23198	PSME4	proteasome activator subunit 4	-0.571723	0.000469069
ENSG00000182903	170960	ZNF721	zinc finger protein 721	-0.833379	0.00046942
ENSG00000164970	203259	FAM219A	family with sequence similarity 219 member A	-0.85294	0.000471853
ENSG00000139318	1848	DUSP6	dual specificity phosphatase 6	0.450513	0.000473643
ENSG00000077312	6626	SNRPA	small nuclear ribonucleoprotein polypeptide A	0.783546	0.000491598
ENSG00000114767	9136	RRP9	ribosomal RNA processing 9, U3 small nucleolar RNA binding protein	0.786235	0.000504027
ENSG00000119899	26503	SLC17A5	solute carrier family 17 member 5	0.708686	0.000505286
ENSG00000280385	NA	NA	NA	-1.40216	0.000506214
ENSG00000224531	221710	SMIM13	small integral membrane protein 13	-0.769918	0.000511534
ENSG00000130402	81	ACTN4	actinin alpha 4	0.510107	0.00053627
ENSG00000168214	3516	RBPJ	recombination signal binding protein for immunoglobulin kappa J region	0.579321	0.00053696
ENSG00000171503	2110	ETFDH	electron transfer flavoprotein dehydrogenase	-0.86024	0.000537
ENSG00000197019	29950	SERTAD1	SERTA domain containing 1	-1.24361	0.0005412
ENSG00000176853	157769	FAM91A1	family with sequence similarity 91 member A1	-0.528523	0.000541404
ENSG00000178921	5198	PFAS	phosphoribosylformylglycinamidine synthase	1.05419	0.000544969
ENSG00000119801	51646	YPEL5	yippee like 5	-0.670183	0.000548577
ENSG00000156030	91748	ELMSAN1	ELM2 and Myb/SANT domain containing 1	-0.581437	0.00055251
ENSG00000053770	55745	AP5M1	adaptor related protein complex 5 mu 1 subunit	-0.853032	0.000562773
ENSG00000101911	5634	PRPS2	phosphoribosyl pyrophosphate synthetase 2	0.735136	0.000563485
ENSG00000127616	6597	SMARCA4	SWI/SNF related, matrix associated, actin dependent regulator of chromatin, subfamily a, member 4	0.553308	0.000567182
ENSG00000187244	4059	BCAM	basal cell adhesion molecule (Lutheran blood group)	0.744246	0.000572384
ENSG00000049249	3604	TNFRSF9	TNF receptor superfamily member 9	-2.56422	0.000603209
ENSG00000166974	10982	MAPRE2	microtubule associated protein RP/EB family member 2	-0.81466	0.00062566
ENSG00000135318	4907	NT5E	5'-nucleotidase ecto	0.565726	0.000626123
ENSG00000128016	7538	ZFP36	ZFP36 ring finger protein	-0.699659	0.00063154
ENSG00000106070	2887	GRB10	growth factor receptor bound protein 10	-0.554797	0.00066587
ENSG00000157514	1831	TSC22D3	TSC22 domain family member 3	-0.80574	0.000671198
ENSG00000182963	10052	GJC1	gap junction protein gamma 1	0.724863	0.000672305
ENSG00000102172	6611	SMS	spermine synthase	0.613782	0.000688626
ENSG00000130544	79230	ZNF557	zinc finger protein 557	-1.10013	0.000698486
ENSG00000185585	169611	OLFML2A	olfactomedin like 2A	1.06228	0.000718507
ENSG00000144063	7851	MALL	mal, T cell differentiation protein like	2.61487	0.000719896
ENSG00000184588	5142	PDE4B	phosphodiesterase 4B	1.56776	0.000733388
ENSG00000099246	22931	RAB18	RAB18, member RAS oncogene family	-0.59267	0.000741612
ENSG00000184584	340061	TMEM173	transmembrane protein 173	0.95732	0.000742763
ENSG00000156463	153769	SH3RF2	SH3 domain containing ring finger 2	-1.48297	0.000746442
ENSG00000167779	3489	IGFBP6	insulin like growth factor binding protein 6	1.03862	0.000748605
ENSG00000064652	28966	SNX24	sorting nexin 24	-0.83619	0.000768104
ENSG00000099821	5442	POLRMT	RNA polymerase mitochondrial	0.685103	0.00079551
ENSG00000108773	2648	KAT2A	lysine acetyltransferase 2A	0.905239	0.000806334
ENSG00000110881	41	ASIC1	acid sensing ion channel subunit 1	0.897396	0.000807939
ENSG00000139644	7009	TMBIM6	transmembrane BAX inhibitor motif containing 6	-0.414917	0.000814935
ENSG00000159873	150275	CCDC117	coiled-coil domain containing 117	-0.808461	0.000845748
ENSG00000149547	9538	EI24	EI24, autophagy associated transmembrane protein	0.50806	0.000854866
ENSG00000170312	983	CDK1	cyclin dependent kinase 1	0.76919	0.000856588
ENSG00000150938	51232	CRIM1	cysteine rich transmembrane BMP regulator 1	0.613848	0.000857188
ENSG00000100316	6122	RPL3	ribosomal protein L3	0.526195	0.000868469
ENSG00000198860	116461	TSEN15	tRNA splicing endonuclease subunit 15	-0.781018	0.000871072
ENSG00000137936	8412	BCAR3	BCAR3, NSP family adaptor protein	0.638744	0.000879508
ENSG00000068654	25885	POLR1A	RNA polymerase I subunit A	0.649835	0.000880458
ENSG00000154642	54149	C21orf91	chromosome 21 open reading frame 91	-0.792733	0.000913755
ENSG00000197170	5718	PSMD12	proteasome 26S subunit, non-ATPase 12	-0.570667	0.000917149
ENSG00000103005	79650	USB1	U6 snRNA biogenesis phosphodiesterase 1	-0.589677	0.00098413
ENSG00000175354	5771	PTPN2	protein tyrosine phosphatase, non-receptor type 2	0.66661	0.00101583
ENSG00000244509	27350	APOBEC3C	apolipoprotein B mRNA editing enzyme catalytic subunit 3C	0.682064	0.00104348
ENSG00000165215	1365	CLDN3	claudin 3	1.01224	0.00105534
ENSG00000131370	9467	SH3BP5	SH3 domain binding protein 5	-1.03879	0.00105601
ENSG00000071575	28951	TRIB2	tribbles pseudokinase 2	1.08679	0.00105803
ENSG00000100216	56993	TOMM22	translocase of outer mitochondrial membrane 22	0.590736	0.00109289
ENSG00000034510	9168	TMSB10	thymosin beta 10	0.646618	0.00112654
ENSG00000247095	100506211	MIR210HG	MIR210 host gene	1.36054	0.00112762
ENSG00000023287	9821	RB1CC1	RB1 inducible coiled-coil 1	-0.565916	0.00116916
ENSG00000227398	NA	NA	NA	-1.76979	0.00119512
ENSG00000088205	8886	DDX18	DEAD-box helicase 18	0.555752	0.00120792
ENSG00000107815	56652	TWNK	twinkle mtDNA helicase	0.645264	0.00121238
ENSG00000091127	54517	PUS7	pseudouridylate synthase 7 (putative)	0.727699	0.00122281
ENSG00000024422	30846	EHD2	EH domain containing 2	0.561717	0.0012359
ENSG00000132429	64208	POPDC3	popeye domain containing 3	-1.15406	0.00127081
ENSG00000073910	10129	FRY	FRY microtubule binding protein	-1.803	0.00128477
ENSG00000120451	399979	SNX19	sorting nexin 19	-0.7038	0.00133709
ENSG00000031081	57514	ARHGAP31	Rho GTPase activating protein 31	-1.45185	0.00135731
ENSG00000117525	2152	F3	coagulation factor III, tissue factor	0.729301	0.00138821
ENSG00000165757	57608	JCAD	junctional cadherin 5 associated	0.812835	0.00143963
ENSG00000244405	2119	ETV5	ETS variant 5	-0.482687	0.00144427
ENSG00000132680	22889	KHDC4	KH domain containing 4, pre-mRNA splicing factor	-0.651784	0.00146338
ENSG00000189091	23450	SF3B3	splicing factor 3b subunit 3	0.469752	0.00147219
ENSG00000147454	51312	SLC25A37	solute carrier family 25 member 37	0.6222	0.00147355
ENSG00000021355	1992	SERPINB1	serpin family B member 1	-0.543117	0.00147455
ENSG00000175130	65108	MARCKSL1	MARCKS like 1	0.61383	0.0014755
ENSG00000172819	5916	RARG	retinoic acid receptor gamma	0.775892	0.00150475
ENSG00000112414	57211	ADGRG6	adhesion G protein-coupled receptor G6	0.56613	0.00151179
ENSG00000172403	171024	SYNPO2	synaptopodin 2	-2.10725	0.00154129
ENSG00000137877	51332	SPTBN5	spectrin beta, non-erythrocytic 5	1.53444	0.00154172
ENSG00000214182	NA	NA	NA	0.76334	0.00154371
ENSG00000068097	63897	HEATR6	HEAT repeat containing 6	0.603454	0.00155525
ENSG00000147274	27316	RBMX	RNA binding motif protein, X-linked	0.574961	0.00156107
ENSG00000188522	644815	FAM83G	family with sequence similarity 83 member G	-0.553525	0.00164521
ENSG00000136950	81873	ARPC5L	actin related protein 2/3 complex subunit 5 like	-0.586116	0.00167231
ENSG00000184208	79640	C22orf46	chromosome 22 open reading frame 46	-0.828929	0.00176513
ENSG00000197982	127687	C1orf122	chromosome 1 open reading frame 122	-0.827785	0.00177108
ENSG00000079999	9817	KEAP1	kelch like ECH associated protein 1	-0.665388	0.00185212
ENSG00000113716	22993	HMGXB3	HMG-box containing 3	0.48566	0.00190583
ENSG00000109814	7358	UGDH	UDP-glucose 6-dehydrogenase	-0.557055	0.00196095
ENSG00000043143	23338	JADE2	jade family PHD finger 2	0.782367	0.00197696
ENSG00000118898	5493	PPL	periplakin	0.447437	0.00198721
ENSG00000118620	80264	ZNF430	zinc finger protein 430	-1.12052	0.00202276
ENSG00000166012	79101	TAF1D	TATA-box binding protein associated factor, RNA polymerase I subunit D	0.534312	0.00205704
ENSG00000171617	8507	ENC1	ectodermal-neural cortex 1	0.787014	0.00207642
ENSG00000197256	25959	KANK2	KN motif and ankyrin repeat domains 2	0.630717	0.00209655
ENSG00000130826	1736	DKC1	dyskerin pseudouridine synthase 1	0.526067	0.00212015
ENSG00000168916	57507	ZNF608	zinc finger protein 608	1.1999	0.00218108
ENSG00000073060	949	SCARB1	scavenger receptor class B member 1	0.569728	0.00218747
ENSG00000099840	113177	IZUMO4	IZUMO family member 4	1.59964	0.00219678
ENSG00000227036	400619	LINC00511	long intergenic non-protein coding RNA 511	1.10092	0.00226975
ENSG00000174791	9610	RIN1	Ras and Rab interactor 1	0.773958	0.00236389
ENSG00000076248	7374	UNG	uracil DNA glycosylase	0.705414	0.00237251
ENSG00000115459	84173	ELMOD3	ELMO domain containing 3	-1.25177	0.00238982
ENSG00000204304	5089	PBX2	PBX homeobox 2	0.607995	0.00240711
ENSG00000119318	5887	RAD23B	RAD23 homolog B, nucleotide excision repair protein	0.425735	0.00241496
ENSG00000136938	10541	ANP32B	acidic nuclear phosphoprotein 32 family member B	0.470319	0.00242264
ENSG00000184992	140707	BRI3BP	BRI3 binding protein	0.804202	0.00242728
ENSG00000197746	5660	PSAP	prosaposin	-0.443773	0.00245014
ENSG00000136527	6434	TRA2B	transformer 2 beta homolog	-0.571882	0.00258037
ENSG00000127124	59269	HIVEP3	human immunodeficiency virus type I enhancer binding protein 3	1.15063	0.0025901
ENSG00000100167	55964	2019-09-03	septin 3	0.889098	0.00265145
ENSG00000105939	56829	ZC3HAV1	zinc finger CCCH-type containing, antiviral 1	-0.623674	0.00270155
ENSG00000226887	100288413	ERVMER34-1	endogenous retrovirus group MER34 member 1, envelope	1.31996	0.00273253
ENSG00000163320	8545	CGGBP1	CGG triplet repeat binding protein 1	-0.545017	0.00274873
ENSG00000171346	3866	KRT15	keratin 15	0.853271	0.00278626
ENSG00000136235	10457	GPNMB	glycoprotein nmb	-1.80643	0.00283484
ENSG00000123091	26994	RNF11	ring finger protein 11	-0.509745	0.00288463
ENSG00000068400	56850	GRIPAP1	GRIP1 associated protein 1	-0.601553	0.00291554
ENSG00000105135	10994	ILVBL	ilvB acetolactate synthase like	0.681514	0.00296331
ENSG00000116685	90231	KIAA2013	KIAA2013	0.601731	0.00297235
ENSG00000136159	55270	NUDT15	nudix hydrolase 15	0.681128	0.00299642
ENSG00000110492	4192	MDK	midkine	0.669222	0.00301546
ENSG00000162521	5928	RBBP4	RB binding protein 4, chromatin remodeling factor	0.525496	0.00301565
ENSG00000131747	7153	TOP2A	DNA topoisomerase II alpha	0.736787	0.00302664
ENSG00000042493	822	CAPG	capping actin protein, gelsolin like	0.73069	0.00310965
ENSG00000141526	9123	SLC16A3	solute carrier family 16 member 3	0.640612	0.00314455
ENSG00000179241	143458	LDLRAD3	low density lipoprotein receptor class A domain containing 3	0.865255	0.00320045
ENSG00000262814	6182	MRPL12	mitochondrial ribosomal protein L12	1.02647	0.00332948
ENSG00000229544	390010	NKX1-2	NK1 homeobox 2	1.33872	0.0033642
ENSG00000147130	9203	ZMYM3	zinc finger MYM-type containing 3	0.65783	0.00337391
ENSG00000171453	9533	POLR1C	RNA polymerase I and III subunit C	0.756355	0.00339343
ENSG00000103591	79719	AAGAB	alpha and gamma adaptin binding protein	-0.591073	0.00340384
ENSG00000108561	708	C1QBP	complement C1q binding protein	0.548067	0.00341345
ENSG00000142453	10498	CARM1	coactivator associated arginine methyltransferase 1	0.583099	0.00342075
ENSG00000078804	58476	TP53INP2	tumor protein p53 inducible nuclear protein 2	-0.835601	0.0034288
ENSG00000169375	25942	SIN3A	SIN3 transcription regulator family member A	0.505542	0.00344407
ENSG00000156504	159090	FAM122B	family with sequence similarity 122B	0.63455	0.00349711
ENSG00000184845	1812	DRD1	dopamine receptor D1	3.36588	0.00350235
ENSG00000264112	NA	NA	NA	1.55185	0.00350649
ENSG00000123600	79828	METTL8	methyltransferase like 8	0.882859	0.00353596
ENSG00000138061	1545	CYP1B1	cytochrome P450 family 1 subfamily B member 1	-2.17029	0.00360997
ENSG00000160214	8568	RRP1	ribosomal RNA processing 1	0.744219	0.00375061
ENSG00000240342	NA	NA	NA	0.679204	0.00375088
ENSG00000204568	28973	MRPS18B	mitochondrial ribosomal protein S18B	0.551416	0.00377278
ENSG00000179335	1198	CLK3	CDC like kinase 3	0.588111	0.0038615
ENSG00000185236	9230	RAB11B	RAB11B, member RAS oncogene family	0.656412	0.00386337
ENSG00000119335	6418	SET	SET nuclear proto-oncogene	0.394847	0.00386363
ENSG00000172340	8801	SUCLG2	succinate-CoA ligase GDP-forming beta subunit	0.699649	0.00389286
ENSG00000147010	30011	SH3KBP1	SH3 domain containing kinase binding protein 1	0.429758	0.00398198
ENSG00000123739	81579	PLA2G12A	phospholipase A2 group XIIA	-0.632455	0.00398216
ENSG00000188994	23036	ZNF292	zinc finger protein 292	0.618055	0.00399605
ENSG00000150556	130576	LYPD6B	LY6/PLAUR domain containing 6B	-1.0006	0.00401783
ENSG00000141959	5211	PFKL	phosphofructokinase, liver type	0.637468	0.00406995
ENSG00000245954	100996286	LINC02273	long intergenic non-protein coding RNA 2273	-2.21814	0.00413155
ENSG00000101188	4923	NTSR1	neurotensin receptor 1	0.560689	0.00419407
ENSG00000103222	4363	ABCC1	ATP binding cassette subfamily C member 1	0.559229	0.00428395
ENSG00000175691	58492	ZNF77	zinc finger protein 77	-1.13341	0.00431363
ENSG00000130449	57688	ZSWIM6	zinc finger SWIM-type containing 6	-0.795306	0.00431925
ENSG00000254615	NA	NA	NA	-1.73188	0.00441997
ENSG00000084774	790	CAD	carbamoyl-phosphate synthetase 2, aspartate transcarbamylase, and dihydroorotase	0.61194	0.00442868
ENSG00000159720	9114	ATP6V0D1	ATPase H+ transporting V0 subunit d1	-0.745116	0.0044406
ENSG00000128708	8520	HAT1	histone acetyltransferase 1	-0.695299	0.00449609
ENSG00000182504	79598	CEP97	centrosomal protein 97	-0.93705	0.00452186
ENSG00000141682	5366	PMAIP1	phorbol-12-myristate-13-acetate-induced protein 1	-0.645632	0.00467579
ENSG00000107036	57589	RIC1	RIC1 homolog, RAB6A GEF complex partner 1	0.636618	0.00467962
ENSG00000180573	8334	HIST1H2AC	histone cluster 1 H2A family member c	-1.11278	0.00468664
ENSG00000103056	55512	SMPD3	sphingomyelin phosphodiesterase 3	1.15367	0.00475416
ENSG00000170515	5036	PA2G4	proliferation-associated 2G4	0.462974	0.00481462
ENSG00000141569	201292	TRIM65	tripartite motif containing 65	0.70374	0.00482312
ENSG00000131650	79412	KREMEN2	kringle containing transmembrane protein 2	1.22405	0.00488239
ENSG00000100297	4174	MCM5	minichromosome maintenance complex component 5	0.751314	0.00492513
ENSG00000115310	57142	RTN4	reticulon 4	-0.427071	0.00503559
ENSG00000171566	5356	PLRG1	pleiotropic regulator 1	-0.467466	0.00504106
ENSG00000172086	51315	KRCC1	lysine rich coiled-coil 1	-1.1483	0.00506561
ENSG00000113719	57222	ERGIC1	endoplasmic reticulum-golgi intermediate compartment 1	0.486097	0.00508018
ENSG00000204569	5514	PPP1R10	protein phosphatase 1 regulatory subunit 10	-0.562176	0.00522299
ENSG00000158864	4720	NDUFS2	NADH:ubiquinone oxidoreductase core subunit S2	0.567871	0.00529131
ENSG00000171223	3726	JUNB	JunB proto-oncogene, AP-1 transcription factor subunit	-0.543345	0.00539394
ENSG00000168906	4144	MAT2A	methionine adenosyltransferase 2A	-0.562637	0.00544837
ENSG00000136021	55681	SCYL2	SCY1 like pseudokinase 2	-0.547966	0.00546374
ENSG00000148187	92399	MRRF	mitochondrial ribosome recycling factor	0.657937	0.00548566
ENSG00000126249	84306	PDCD2L	programmed cell death 2 like	1.3024	0.0055011
ENSG00000169116	25849	PARM1	prostate androgen-regulated mucin-like protein 1	-0.897506	0.00562574
ENSG00000253352	NA	NA	NA	-0.757216	0.00585572
ENSG00000146701	4191	MDH2	malate dehydrogenase 2	0.485444	0.0058712
ENSG00000113328	900	CCNG1	cyclin G1	0.599052	0.00591636
ENSG00000151092	55768	NGLY1	N-glycanase 1	0.672955	0.00608305
ENSG00000196411	2050	EPHB4	EPH receptor B4	0.53293	0.00619165
ENSG00000109321	374	AREG	amphiregulin	-0.766053	0.00629586
ENSG00000279641	NA	NA	NA	-4.13152	0.00632685
ENSG00000111802	51567	TDP2	tyrosyl-DNA phosphodiesterase 2	-0.697056	0.00646454
ENSG00000115993	66008	TRAK2	trafficking kinesin protein 2	-0.612822	0.00647939
ENSG00000160049	1676	DFFA	DNA fragmentation factor subunit alpha	0.497206	0.00662809
ENSG00000137941	79739	TTLL7	tubulin tyrosine ligase like 7	-0.71889	0.00664411
ENSG00000181444	168544	ZNF467	zinc finger protein 467	1.06013	0.00670106
ENSG00000256235	85027	SMIM3	small integral membrane protein 3	0.729137	0.00672451
ENSG00000166135	55662	HIF1AN	hypoxia inducible factor 1 alpha subunit inhibitor	-0.570618	0.0068257
ENSG00000065150	3843	IPO5	importin 5	0.484765	0.00691337
ENSG00000131653	84231	TRAF7	TNF receptor associated factor 7	0.540585	0.00691943
ENSG00000010810	2534	FYN	FYN proto-oncogene, Src family tyrosine kinase	-0.654823	0.00702808
ENSG00000160867	2264	FGFR4	fibroblast growth factor receptor 4	0.764006	0.00706193
ENSG00000129757	1028	CDKN1C	cyclin dependent kinase inhibitor 1C	0.939376	0.00709539
ENSG00000080031	5794	PTPRH	protein tyrosine phosphatase, receptor type H	0.53065	0.0071184
ENSG00000137054	64425	POLR1E	RNA polymerase I subunit E	0.619115	0.00718771
ENSG00000102226	8237	USP11	ubiquitin specific peptidase 11	0.549328	0.0073086
ENSG00000168710	10768	AHCYL1	adenosylhomocysteinase like 1	-0.467156	0.00734115
ENSG00000167693	64359	NXN	nucleoredoxin	0.517271	0.00737774
ENSG00000150995	3708	ITPR1	inositol 1,4,5-trisphosphate receptor type 1	-0.810586	0.00739692
ENSG00000105676	93436	ARMC6	armadillo repeat containing 6	1.01722	0.00753506
ENSG00000171621	80176	SPSB1	splA/ryanodine receptor domain and SOCS box containing 1	-0.705349	0.00756622
ENSG00000138162	10579	TACC2	transforming acidic coiled-coil containing protein 2	-0.62583	0.00775153
ENSG00000090447	7023	TFAP4	transcription factor AP-4	1.03105	0.00775781
ENSG00000153944	124540	MSI2	musashi RNA binding protein 2	0.572397	0.00779223
ENSG00000153933	8526	DGKE	diacylglycerol kinase epsilon	1.16725	0.00808947
ENSG00000115008	3552	IL1A	interleukin 1 alpha	-2.63748	0.00813734
ENSG00000086289	54749	EPDR1	ependymin related 1	-1.09373	0.00818617
ENSG00000099956	6598	SMARCB1	SWI/SNF related, matrix associated, actin dependent regulator of chromatin, subfamily b, member 1	0.631139	0.00835131
ENSG00000161217	5130	PCYT1A	phosphate cytidylyltransferase 1, choline, alpha	-0.586677	0.00848928
ENSG00000147416	526	ATP6V1B2	ATPase H+ transporting V1 subunit B2	-0.532028	0.00854838
ENSG00000160948	51160	VPS28	VPS28, ESCRT-I subunit	0.571551	0.00860815
ENSG00000140332	7090	TLE3	transducin like enhancer of split 3	0.716116	0.00863766
ENSG00000170390	166614	DCLK2	doublecortin like kinase 2	-1.45227	0.00920114
ENSG00000184489	11156	PTP4A3	protein tyrosine phosphatase type IVA, member 3	1.02274	0.00923377
ENSG00000189120	80320	SP6	Sp6 transcription factor	-0.759686	0.00927461
ENSG00000074071	65993	MRPS34	mitochondrial ribosomal protein S34	0.703163	0.00944739
ENSG00000169100	293	SLC25A6	solute carrier family 25 member 6	0.546452	0.00951573
ENSG00000112893	4124	MAN2A1	mannosidase alpha class 2A member 1	-0.558247	0.00952177
ENSG00000080608	9933	PUM3	pumilio RNA binding family member 3	0.85726	0.00955867
ENSG00000187678	81848	SPRY4	sprouty RTK signaling antagonist 4	0.43031	0.00963215
ENSG00000089159	5829	PXN	paxillin	0.479564	0.00966986
ENSG00000112715	7422	VEGFA	vascular endothelial growth factor A	0.463275	0.00970385
ENSG00000119820	84272	YIPF4	Yip1 domain family member 4	-0.597214	0.00972513
ENSG00000175216	9793	CKAP5	cytoskeleton associated protein 5	0.451959	0.00974351
ENSG00000064932	22904	SBNO2	strawberry notch homolog 2	0.626652	0.00986672
ENSG00000121152	23397	NCAPH	non-SMC condensin I complex subunit H	0.768576	0.0103899
ENSG00000183049	57118	CAMK1D	calcium/calmodulin dependent protein kinase ID	0.681764	0.0104828
ENSG00000138942	91445	RNF185	ring finger protein 185	-0.60357	0.0111169
ENSG00000119630	5228	PGF	placental growth factor	-1.21665	0.0112123
ENSG00000120889	8795	TNFRSF10B	TNF receptor superfamily member 10b	-0.364985	0.0113065
ENSG00000138430	29789	OLA1	Obg like ATPase 1	0.540498	0.0114236
ENSG00000124496	55809	TRERF1	transcriptional regulating factor 1	0.864661	0.0114337
ENSG00000137601	4750	NEK1	NIMA related kinase 1	-0.770472	0.0114419
ENSG00000171490	26156	RSL1D1	ribosomal L1 domain containing 1	0.439752	0.011538
ENSG00000164305	836	CASP3	caspase 3	-0.855927	0.0118043
ENSG00000204713	5987	TRIM27	tripartite motif containing 27	-0.53898	0.0118734
ENSG00000134440	4677	NARS	asparaginyl-tRNA synthetase	-0.43735	0.0124397
ENSG00000018408	25937	WWTR1	WW domain containing transcription regulator 1	0.536492	0.0127485
ENSG00000183735	29110	TBK1	TANK binding kinase 1	-0.603087	0.012906
ENSG00000167397	79001	VKORC1	vitamin K epoxide reductase complex subunit 1	1.05318	0.0129947
ENSG00000073008	5817	PVR	poliovirus receptor	0.498072	0.013007
ENSG00000177432	266812	NAP1L5	nucleosome assembly protein 1 like 5	-1.82217	0.0131291
ENSG00000103966	30844	EHD4	EH domain containing 4	0.496945	0.013167
ENSG00000147883	1030	CDKN2B	cyclin dependent kinase inhibitor 2B	-0.901293	0.013324
ENSG00000083223	79670	ZCCHC6	zinc finger CCHC-type containing 6	-0.64118	0.0133274
ENSG00000189050	51136	RNFT1	ring finger protein, transmembrane 1	-0.894955	0.013425
ENSG00000137261	9856	KIAA0319	KIAA0319	-2.44805	0.0134862
ENSG00000117016	9783	RIMS3	regulating synaptic membrane exocytosis 3	-1.0621	0.0135674
ENSG00000129521	112399	EGLN3	egl-9 family hypoxia inducible factor 3	0.826333	0.0141122
ENSG00000009307	7812	CSDE1	cold shock domain containing E1	0.418076	0.0141238
ENSG00000261654	NA	NA	NA	-4.0793	0.0142197
ENSG00000163872	55689	YEATS2	YEATS domain containing 2	0.49193	0.0144145
ENSG00000138131	84171	LOXL4	lysyl oxidase like 4	1.01748	0.0146275
ENSG00000115053	4691	NCL	nucleolin	0.406632	0.0148726
ENSG00000130713	23404	EXOSC2	exosome component 2	0.694691	0.0152289
ENSG00000106638	26608	TBL2	transducin beta like 2	0.587065	0.0152558
ENSG00000168564	55602	CDKN2AIP	CDKN2A interacting protein	-0.919162	0.015305
ENSG00000276023	11072	DUSP14	dual specificity phosphatase 14	-0.737516	0.0153578
ENSG00000149231	79780	CCDC82	coiled-coil domain containing 82	-0.899246	0.0154469
ENSG00000166173	55323	LARP6	La ribonucleoprotein domain family member 6	-0.516756	0.0155408
ENSG00000134014	55140	ELP3	elongator acetyltransferase complex subunit 3	0.499601	0.0156836
ENSG00000230439	723788	MIG7	mig-7	2.65861	0.0159706
ENSG00000168936	92305	TMEM129	transmembrane protein 129	-0.863871	0.0160236
ENSG00000133316	54663	WDR74	WD repeat domain 74	0.738555	0.0160802
ENSG00000118777	9429	ABCG2	ATP binding cassette subfamily G member 2 (Junior blood group)	-2.29737	0.0161606
ENSG00000133131	79710	MORC4	MORC family CW-type zinc finger 4	-0.626924	0.0161695
ENSG00000147649	92140	MTDH	metadherin	0.452986	0.0163686
ENSG00000167325	6240	RRM1	ribonucleotide reductase catalytic subunit M1	0.537048	0.0164464
ENSG00000035687	159	ADSS	adenylosuccinate synthase	0.60113	0.0168794
ENSG00000151883	79668	PARP8	poly(ADP-ribose) polymerase family member 8	-0.942501	0.0172517
ENSG00000181026	64782	AEN	apoptosis enhancing nuclease	0.500287	0.017355
ENSG00000213672	51517	NCKIPSD	NCK interacting protein with SH3 domain	0.729189	0.0176049
ENSG00000173530	8793	TNFRSF10D	TNF receptor superfamily member 10d	0.498689	0.0176292
ENSG00000108551	51655	RASD1	ras related dexamethasone induced 1	-2.65764	0.0176324
ENSG00000116745	6121	RPE65	RPE65, retinoid isomerohydrolase	1.97071	0.0181171
ENSG00000231683	101927136	LOC101927136	uncharacterized LOC101927136	-4.72264	0.0182015
ENSG00000151690	54842	MFSD6	major facilitator superfamily domain containing 6	-0.657529	0.0183609
ENSG00000005100	56919	DHX33	DEAH-box helicase 33	0.634572	0.0187345
ENSG00000105447	83743	GRWD1	glutamate rich WD repeat containing 1	0.719907	0.0191628
ENSG00000031003	51306	FAM13B	family with sequence similarity 13 member B	-0.651772	0.0193869
ENSG00000153132	1047	CLGN	calmegin	-0.580916	0.0196892
ENSG00000197077	85379	KIAA1671	KIAA1671	0.785984	0.0198018
ENSG00000204371	10919	EHMT2	euchromatic histone lysine methyltransferase 2	0.616558	0.0199191
ENSG00000008441	4784	NFIX	nuclear factor I X	0.670602	0.0200113
ENSG00000101337	9777	TM9SF4	transmembrane 9 superfamily member 4	0.476894	0.0200472
ENSG00000178149	55152	DALRD3	DALR anticodon binding domain containing 3	0.797044	0.0201243
ENSG00000107140	7016	TESK1	testis associated actin remodelling kinase 1	-0.682032	0.0201393
ENSG00000105255	79187	FSD1	fibronectin type III and SPRY domain containing 1	0.828592	0.0201534
ENSG00000104907	55621	TRMT1	tRNA methyltransferase 1	0.679919	0.0202032
ENSG00000137267	7280	TUBB2A	tubulin beta 2A class IIa	-0.911122	0.0202314
ENSG00000109519	80273	GRPEL1	GrpE like 1, mitochondrial	0.539063	0.0202774
ENSG00000132467	57050	UTP3	UTP3, small subunit processome component	-0.632865	0.0203014
ENSG00000104361	79815	NIPAL2	NIPA like domain containing 2	-1.01049	0.0204656
ENSG00000232810	7124	TNF	tumor necrosis factor	-6.62188	0.0205027
ENSG00000165806	840	CASP7	caspase 7	-0.602643	0.0207345
ENSG00000173457	26472	PPP1R14B	protein phosphatase 1 regulatory inhibitor subunit 14B	0.669135	0.0208779
ENSG00000038427	1462	VCAN	versican	0.785706	0.0211092
ENSG00000108352	51195	RAPGEFL1	Rap guanine nucleotide exchange factor like 1	1.40375	0.0213025
ENSG00000166669	80063	ATF7IP2	activating transcription factor 7 interacting protein 2	-1.25926	0.0214221
ENSG00000109270	8649	LAMTOR3	late endosomal/lysosomal adaptor, MAPK and MTOR activator 3	-0.701633	0.0219672
ENSG00000126878	83543	AIF1L	allograft inflammatory factor 1 like	0.513072	0.0222611
ENSG00000125863	8195	MKKS	McKusick-Kaufman syndrome	-0.672822	0.0222965
ENSG00000179562	79571	GCC1	GRIP and coiled-coil domain containing 1	-0.501434	0.02239
ENSG00000137460	85462	FHDC1	FH2 domain containing 1	-2.11857	0.0226825
ENSG00000107130	23413	NCS1	neuronal calcium sensor 1	0.478709	0.022878
ENSG00000164465	285761	DCBLD1	discoidin, CUB and LCCL domain containing 1	0.614554	0.0228809
ENSG00000131791	5565	PRKAB2	protein kinase AMP-activated non-catalytic subunit beta 2	-0.632658	0.0231293
ENSG00000149428	10525	HYOU1	hypoxia up-regulated 1	-0.401598	0.0231444
ENSG00000133706	51520	LARS	leucyl-tRNA synthetase	0.399917	0.0233784
ENSG00000181126	352962	HLA-V	major histocompatibility complex, class I, V (pseudogene)	2.66577	0.0235259
ENSG00000148344	9536	PTGES	prostaglandin E synthase	0.96063	0.023653
ENSG00000148843	22984	PDCD11	programmed cell death 11	0.508784	0.0244306
ENSG00000119411	54836	BSPRY	B-box and SPRY domain containing	-0.622462	0.0244355
ENSG00000117632	3925	STMN1	stathmin 1	0.548427	0.0248071
ENSG00000183207	10856	RUVBL2	RuvB like AAA ATPase 2	0.549984	0.0251808
ENSG00000167378	126298	IRGQ	immunity related GTPase Q	-0.889305	0.0252105
ENSG00000138095	10128	LRPPRC	leucine rich pentatricopeptide repeat containing	0.416189	0.0253277
ENSG00000147642	55638	SYBU	syntabulin	0.983562	0.0254713
ENSG00000253276	168455	CCDC71L	coiled-coil domain containing 71 like	-0.767802	0.0256826
ENSG00000153071	1601	DAB2	DAB2, clathrin adaptor protein	-1.14218	0.0261159
ENSG00000133872	51669	SARAF	store-operated calcium entry associated regulatory factor	-0.465096	0.0267359
ENSG00000169894	4584	MUC3A	mucin 3A, cell surface associated	0.832091	0.0268162
ENSG00000173846	1263	PLK3	polo like kinase 3	0.551722	0.0269709
ENSG00000145901	10318	TNIP1	TNFAIP3 interacting protein 1	0.51122	0.0273626
ENSG00000090621	8761	PABPC4	poly(A) binding protein cytoplasmic 4	0.38191	0.027588
ENSG00000101194	63910	SLC17A9	solute carrier family 17 member 9	0.82371	0.0281829
ENSG00000156508	1915	EEF1A1	eukaryotic translation elongation factor 1 alpha 1	0.441132	0.0284586
ENSG00000067225	5315	PKM	pyruvate kinase M1/2	0.422966	0.0285668
ENSG00000186834	10614	HEXIM1	hexamethylene bisacetamide inducible 1	-0.429973	0.0288624
ENSG00000175166	5708	PSMD2	proteasome 26S subunit, non-ATPase 2	-0.414669	0.0290621
ENSG00000185049	7469	NELFA	negative elongation factor complex member A	0.636365	0.0295244
ENSG00000105879	79872	CBLL1	Cbl proto-oncogene like 1	-0.58644	0.0301185
ENSG00000167981	146434	ZNF597	zinc finger protein 597	-1.01764	0.0301588
ENSG00000164136	3600	IL15	interleukin 15	-1.58969	0.0303132
ENSG00000119231	205564	SENP5	SUMO specific peptidase 5	-0.599573	0.0305703
ENSG00000173193	54625	PARP14	poly(ADP-ribose) polymerase family member 14	-0.742962	0.031463
ENSG00000122224	4063	LY9	lymphocyte antigen 9	-6.20378	0.0315169
ENSG00000072274	7037	TFRC	transferrin receptor	0.409378	0.031857
ENSG00000108528	8402	SLC25A11	solute carrier family 25 member 11	0.681665	0.0322769
ENSG00000260916	9236	CCPG1	cell cycle progression 1	-0.890759	0.0323015
ENSG00000081019	54665	RSBN1	round spermatid basic protein 1	0.717118	0.0328898
ENSG00000105486	3978	LIG1	DNA ligase 1	0.781577	0.0330612
ENSG00000170871	9778	KIAA0232	KIAA0232	-0.582944	0.0338347
ENSG00000121743	2700	GJA3	gap junction protein alpha 3	0.665579	0.0339175
ENSG00000115419	2744	GLS	glutaminase	-0.531354	0.0340296
ENSG00000058729	55781	RIOK2	RIO kinase 2	-0.72255	0.0340961
ENSG00000148090	549	AUH	AU RNA binding methylglutaconyl-CoA hydratase	0.767167	0.0347459
ENSG00000174574	79647	AKIRIN1	akirin 1	-0.448506	0.0350525
ENSG00000106537	27075	TSPAN13	tetraspanin 13	-0.687493	0.0354383
ENSG00000014216	823	CAPN1	calpain 1	0.474694	0.0364224
ENSG00000160271	5900	RALGDS	ral guanine nucleotide dissociation stimulator	0.601391	0.0372008
ENSG00000119638	91754	NEK9	NIMA related kinase 9	-0.562946	0.0373867
ENSG00000156515	3098	HK1	hexokinase 1	0.410512	0.0375025
ENSG00000171517	23566	LPAR3	lysophosphatidic acid receptor 3	0.634379	0.03806
ENSG00000175592	8061	FOSL1	FOS like 1, AP-1 transcription factor subunit	-0.526657	0.0386739
ENSG00000071626	26528	DAZAP1	DAZ associated protein 1	0.496723	0.0387093
ENSG00000244754	10443	N4BP2L2	NEDD4 binding protein 2 like 2	-0.556555	0.0391206
ENSG00000007202	9703	KIAA0100	KIAA0100	0.43217	0.0391331
ENSG00000164889	6522	SLC4A2	solute carrier family 4 member 2	0.536476	0.0400919
ENSG00000147677	8667	EIF3H	eukaryotic translation initiation factor 3 subunit H	0.412728	0.0401138
ENSG00000167900	7083	TK1	thymidine kinase 1	0.592639	0.0402816
ENSG00000006534	221	ALDH3B1	aldehyde dehydrogenase 3 family member B1	0.892753	0.0404469
ENSG00000101447	81610	FAM83D	family with sequence similarity 83 member D	0.712446	0.040638
ENSG00000204856	29902	FAM216A	family with sequence similarity 216 member A	1.25862	0.0421677
ENSG00000170325	56980	PRDM10	PR/SET domain 10	0.902014	0.0424807
ENSG00000165914	145567	TTC7B	tetratricopeptide repeat domain 7B	0.576085	0.04293
ENSG00000092931	79157	MFSD11	major facilitator superfamily domain containing 11	-0.738902	0.0430835
ENSG00000113460	55299	BRIX1	BRX1, biogenesis of ribosomes	0.595665	0.0430981
ENSG00000145390	54532	USP53	ubiquitin specific peptidase 53	-0.524019	0.043168
ENSG00000141580	56270	WDR45B	WD repeat domain 45B	0.402738	0.0431884
ENSG00000163536	5274	SERPINI1	serpin family I member 1	-1.61465	0.0434881
ENSG00000163884	28999	KLF15	Kruppel like factor 15	1.06122	0.0438045
ENSG00000001167	4800	NFYA	nuclear transcription factor Y subunit alpha	0.548397	0.0441052
ENSG00000138303	51008	ASCC1	activating signal cointegrator 1 complex subunit 1	0.605623	0.0446633
ENSG00000115604	8809	IL18R1	interleukin 18 receptor 1	-1.71862	0.0446815
ENSG00000156398	118980	SFXN2	sideroflexin 2	1.29427	0.0459019
ENSG00000112773	55603	FAM46A	family with sequence similarity 46 member A	-0.691116	0.0463682
ENSG00000174010	80311	KLHL15	kelch like family member 15	-0.72859	0.04651
ENSG00000161267	622	BDH1	3-hydroxybutyrate dehydrogenase 1	0.900478	0.0480174
ENSG00000197324	26020	LRP10	LDL receptor related protein 10	-0.439959	0.0482422
ENSG00000214706	7866	IFRD2	interferon related developmental regulator 2	0.665154	0.0482584

## Sheet: 5a vs CISPLATIN
ENSEMBL	ENTREZID	SYMBOL	GENENAME	log2FoldChange	padj
ENSG00000120738	1958	EGR1	early growth response 1	-2.81235	7.75008e-241
ENSG00000140961	29948	OSGIN1	oxidative stress induced growth inhibitor 1	-3.73938	8.80284e-225
ENSG00000171848	6241	RRM2	ribonucleotide reductase regulatory subunit M2	3.81641	1.76483e-213
ENSG00000161513	2232	FDXR	ferredoxin reductase	3.48174	1.21707e-185
ENSG00000132646	5111	PCNA	proliferating cell nuclear antigen	2.99349	1.40437e-168
ENSG00000134574	1643	DDB2	damage specific DNA binding protein 2	3.19037	5.4823e-158
ENSG00000087086	2512	FTL	ferritin light chain	-2.16818	9.00092e-153
ENSG00000170345	2353	FOS	Fos proto-oncogene, AP-1 transcription factor subunit	-4.04739	5.28064e-151
ENSG00000104738	4173	MCM4	minichromosome maintenance complex component 4	3.0966	4.6073e-150
ENSG00000176658	4642	MYO1D	myosin ID	-2.53768	2.77308e-144
ENSG00000107984	22943	DKK1	dickkopf WNT signaling pathway inhibitor 1	3.10458	5.96131e-144
ENSG00000073111	4171	MCM2	minichromosome maintenance complex component 2	3.23015	1.20812e-143
ENSG00000144724	5793	PTPRG	protein tyrosine phosphatase, receptor type G	-4.81025	1.37244e-141
ENSG00000078018	4133	MAP2	microtubule associated protein 2	-3.66612	9.6266e-131
ENSG00000198431	7296	TXNRD1	thioredoxin reductase 1	-2.07176	4.64172e-129
ENSG00000115129	9540	TP53I3	tumor protein p53 inducible protein 3	4.20434	6.8223e-128
ENSG00000167900	7083	TK1	thymidine kinase 1	2.98392	3.37992e-126
ENSG00000148773	4288	MKI67	marker of proliferation Ki-67	2.44705	6.94773e-124
ENSG00000156802	29028	ATAD2	ATPase family, AAA domain containing 2	2.57121	4.41285e-112
ENSG00000023909	2730	GCLM	glutamate-cysteine ligase modifier subunit	-2.55937	1.36222e-109
ENSG00000167325	6240	RRM1	ribonucleotide reductase catalytic subunit M1	2.38233	6.26889e-108
ENSG00000206075	5268	SERPINB5	serpin family B member 5	2.76799	2.43964e-107
ENSG00000244509	27350	APOBEC3C	apolipoprotein B mRNA editing enzyme catalytic subunit 3C	2.70499	3.44339e-107
ENSG00000112118	4172	MCM3	minichromosome maintenance complex component 3	2.08708	7.54382e-103
ENSG00000181019	1728	NQO1	NAD(P)H quinone dehydrogenase 1	-2.4775	5.13673e-102
ENSG00000023171	57476	GRAMD1B	GRAM domain containing 1B	-2.84072	1.55396e-100
ENSG00000105011	55723	ASF1B	anti-silencing function 1B histone chaperone	3.04041	2.18229e-100
ENSG00000165891	144455	E2F7	E2F transcription factor 7	3.55027	1.80847e-99
ENSG00000170836	8493	PPM1D	protein phosphatase, Mg2+/Mn2+ dependent 1D	2.28092	1.6795e-98
ENSG00000177606	3725	JUN	Jun proto-oncogene, AP-1 transcription factor subunit	-2.40894	4.06639e-98
ENSG00000001084	2729	GCLC	glutamate-cysteine ligase catalytic subunit	-2.00837	2.05224e-96
ENSG00000100297	4174	MCM5	minichromosome maintenance complex component 5	2.9692	4.20358e-96
ENSG00000094804	990	CDC6	cell division cycle 6	2.20198	1.29337e-95
ENSG00000143476	51514	DTL	denticleless E3 ubiquitin protein ligase homolog	3.69196	2.03293e-95
ENSG00000166508	4176	MCM7	minichromosome maintenance complex component 7	2.01191	3.3921e-94
ENSG00000101057	4605	MYBL2	MYB proto-oncogene like 2	2.97454	1.44708e-89
ENSG00000078114	10529	NEBL	nebulette	-3.41278	4.29227e-88
ENSG00000134030	9811	CTIF	cap binding complex dependent translation initiation factor	-3.13776	1.64161e-86
ENSG00000133195	201266	SLC39A11	solute carrier family 39 member 11	-3.4019	8.06807e-85
ENSG00000146670	113130	CDCA5	cell division cycle associated 5	2.71962	1.43253e-81
ENSG00000103257	8140	SLC7A5	solute carrier family 7 member 5	-1.40023	1.00542e-79
ENSG00000160949	4796	TONSL	tonsoku like, DNA repair protein	2.98713	8.05448e-78
ENSG00000065833	4199	ME1	malic enzyme 1	-2.20594	9.0217e-78
ENSG00000161011	8878	SQSTM1	sequestosome 1	-1.95937	5.63388e-77
ENSG00000186594	84981	MIR22HG	MIR22 host gene	-3.29493	3.03893e-76
ENSG00000115884	6382	SDC1	syndecan 1	2.9808	4.53974e-76
ENSG00000140525	55215	FANCI	Fanconi anemia complementation group I	2.54345	6.58145e-74
ENSG00000132549	157680	VPS13B	vacuolar protein sorting 13 homolog B	-2.93966	2.2496e-73
ENSG00000187994	126432	RINL	Ras and Rab interactor like	3.4818	3.11663e-73
ENSG00000164237	134147	CMBL	carboxymethylenebutenolidase homolog	2.1848	3.23332e-73
ENSG00000150995	3708	ITPR1	inositol 1,4,5-trisphosphate receptor type 1	-4.5519	3.64627e-72
ENSG00000167513	81620	CDT1	chromatin licensing and DNA replication factor 1	2.5662	5.07983e-72
ENSG00000173846	1263	PLK3	polo like kinase 3	2.06649	1.10625e-71
ENSG00000168496	2237	FEN1	flap structure-specific endonuclease 1	2.49299	4.84372e-71
ENSG00000214357	54492	NEURL1B	neuralized E3 ubiquitin protein ligase 1B	3.16509	1.11432e-70
ENSG00000122952	11130	ZWINT	ZW10 interacting kinetochore protein	3.16833	1.39757e-70
ENSG00000170312	983	CDK1	cyclin dependent kinase 1	2.51178	4.0949e-70
ENSG00000162105	22941	SHANK2	SH3 and multiple ankyrin repeat domains 2	-3.87053	4.30062e-70
ENSG00000177595	55367	PIDD1	p53-induced death domain protein 1	2.82886	7.6155e-70
ENSG00000120885	1191	CLU	clusterin	-1.71272	2.84713e-69
ENSG00000060656	10076	PTPRU	protein tyrosine phosphatase, receptor type U	2.02415	5.74936e-69
ENSG00000088325	22974	TPX2	TPX2, microtubule nucleation factor	1.99039	1.13348e-68
ENSG00000026103	355	FAS	Fas cell surface death receptor	3.86464	1.47152e-68
ENSG00000145743	64839	FBXL17	F-box and leucine rich repeat protein 17	-4.34147	3.57514e-68
ENSG00000065328	55388	MCM10	minichromosome maintenance 10 replication initiation factor	3.63623	6.30984e-68
ENSG00000142192	351	APP	amyloid beta precursor protein	-1.43572	1.31135e-67
ENSG00000138678	84803	GPAT3	glycerol-3-phosphate acyltransferase 3	-2.10476	1.43891e-67
ENSG00000149547	9538	EI24	EI24, autophagy associated transmembrane protein	1.64621	7.0535e-67
ENSG00000197746	5660	PSAP	prosaposin	-1.5183	1.67386e-66
ENSG00000130816	1786	DNMT1	DNA methyltransferase 1	1.79269	1.82735e-66
ENSG00000157985	116987	AGAP1	ArfGAP with GTPase domain, ankyrin repeat and PH domain 1	-1.76799	2.60086e-65
ENSG00000145730	5066	PAM	peptidylglycine alpha-amidating monooxygenase	-1.64893	2.96903e-65
ENSG00000012048	672	BRCA1	BRCA1, DNA repair associated	2.50653	9.76759e-64
ENSG00000185088	6232	RPS27	ribosomal protein S27	1.7772	1.31683e-63
ENSG00000198363	444	ASPH	aspartate beta-hydroxylase	-1.61681	2.35751e-63
ENSG00000105486	3978	LIG1	DNA ligase 1	2.72012	3.34651e-63
ENSG00000177084	5426	POLE	DNA polymerase epsilon, catalytic subunit	2.21707	8.69397e-63
ENSG00000179104	160335	TMTC2	transmembrane and tetratricopeptide repeat containing 2	-4.14753	1.27663e-62
ENSG00000131374	9779	TBC1D5	TBC1 domain family member 5	-2.6657	8.27028e-62
ENSG00000239672	4830	NME1	NME/NM23 nucleoside diphosphate kinase 1	2.10149	1.87835e-61
ENSG00000221829	2189	FANCG	Fanconi anemia complementation group G	2.91768	4.59564e-61
ENSG00000119771	114818	KLHL29	kelch like family member 29	-2.04827	6.37937e-61
ENSG00000160957	9401	RECQL4	RecQ like helicase 4	2.50282	7.46174e-61
ENSG00000136982	79075	DSCC1	DNA replication and sister chromatid cohesion 1	3.42914	1.54255e-60
ENSG00000144036	23233	EXOC6B	exocyst complex component 6B	-2.43018	7.22259e-60
ENSG00000121152	23397	NCAPH	non-SMC condensin I complex subunit H	2.49312	7.30796e-60
ENSG00000069812	54626	HES2	hes family bHLH transcription factor 2	3.47427	1.03826e-59
ENSG00000119969	3070	HELLS	helicase, lymphoid specific	3.30923	1.8044e-59
ENSG00000092853	63967	CLSPN	claspin	3.3708	4.20506e-59
ENSG00000104687	2936	GSR	glutathione-disulfide reductase	-1.50261	9.32109e-59
ENSG00000169136	22809	ATF5	activating transcription factor 5	-2.2669	1.14046e-58
ENSG00000131558	60412	EXOC4	exocyst complex component 4	-3.04168	1.6199e-58
ENSG00000131747	7153	TOP2A	DNA topoisomerase II alpha	2.33348	2.49435e-58
ENSG00000111602	8914	TIMELESS	timeless circadian regulator	1.98612	2.61861e-58
ENSG00000179750	9582	APOBEC3B	apolipoprotein B mRNA editing enzyme catalytic subunit 3B	2.99411	3.81582e-58
ENSG00000159388	7832	BTG2	BTG anti-proliferation factor 2	2.13189	5.37032e-58
ENSG00000196562	55959	SULF2	sulfatase 2	2.81966	1.10987e-57
ENSG00000151012	23657	SLC7A11	solute carrier family 7 member 11	-1.88169	5.75846e-57
ENSG00000124788	6310	ATXN1	ataxin 1	-2.89098	7.40637e-57
ENSG00000164674	94120	SYTL3	synaptotagmin like 3	1.95398	1.50037e-56
ENSG00000170734	5429	POLH	DNA polymerase eta	2.21952	2.10063e-56
ENSG00000176890	7298	TYMS	thymidylate synthetase	2.63752	1.81679e-55
ENSG00000171241	79801	SHCBP1	SHC binding and spindle associated 1	2.6945	2.10391e-55
ENSG00000137804	51203	NUSAP1	nucleolar and spindle associated protein 1	2.05535	4.28523e-55
ENSG00000169715	4493	MT1E	metallothionein 1E	-2.00129	4.39271e-55
ENSG00000067082	1316	KLF6	Kruppel like factor 6	-1.8168	5.83173e-55
ENSG00000124588	4835	NQO2	N-ribosyldihydronicotinamide:quinone reductase 2	-1.89224	6.17067e-55
ENSG00000170855	51499	TRIAP1	TP53 regulated inhibitor of apoptosis 1	1.94426	7.9484e-55
ENSG00000184575	11260	XPOT	exportin for tRNA	-1.42377	8.38166e-55
ENSG00000099194	6319	SCD	stearoyl-CoA desaturase	-1.29055	4.16858e-54
ENSG00000087088	581	BAX	BCL2 associated X, apoptosis regulator	2.08853	5.29607e-54
ENSG00000162772	467	ATF3	activating transcription factor 3	-2.03428	1.28319e-53
ENSG00000109805	64151	NCAPG	non-SMC condensin I complex subunit G	2.19017	1.35278e-53
ENSG00000127564	9088	PKMYT1	protein kinase, membrane associated tyrosine/threonine 1	3.15488	5.49401e-53
ENSG00000135476	9700	ESPL1	extra spindle pole bodies like 1, separase	2.55557	7.04226e-53
ENSG00000083312	3842	TNPO1	transportin 1	-1.45856	1.06866e-52
ENSG00000276043	29128	UHRF1	ubiquitin like with PHD and ring finger domains 1	3.30127	1.17641e-52
ENSG00000117632	3925	STMN1	stathmin 1	1.79736	1.30353e-52
ENSG00000101412	1869	E2F1	E2F transcription factor 1	3.64231	1.35479e-52
ENSG00000123104	3709	ITPR2	inositol 1,4,5-trisphosphate receptor type 2	-3.65407	2.25829e-52
ENSG00000071242	6196	RPS6KA2	ribosomal protein S6 kinase A2	-3.66666	2.45466e-52
ENSG00000181026	64782	AEN	apoptosis enhancing nuclease	1.59916	2.8291e-52
ENSG00000087074	23645	PPP1R15A	protein phosphatase 1 regulatory subunit 15A	-1.55779	2.87656e-52
ENSG00000088538	1795	DOCK3	dedicator of cytokinesis 3	-2.84344	3.53545e-52
ENSG00000106070	2887	GRB10	growth factor receptor bound protein 10	-1.71968	5.32831e-52
ENSG00000174371	9156	EXO1	exonuclease 1	3.45712	1.02398e-51
ENSG00000144554	2177	FANCD2	Fanconi anemia complementation group D2	2.76876	1.85849e-51
ENSG00000021826	1373	CPS1	carbamoyl-phosphate synthase 1	-2.68707	3.72293e-51
ENSG00000125740	2354	FOSB	FosB proto-oncogene, AP-1 transcription factor subunit	-2.76081	4.53091e-51
ENSG00000156639	60685	ZFAND3	zinc finger AN1-type containing 3	-1.35427	5.80187e-51
ENSG00000143320	1382	CRABP2	cellular retinoic acid binding protein 2	1.70368	6.51747e-51
ENSG00000094916	23468	CBX5	chromobox 5	1.67186	8.8072e-51
ENSG00000151779	51594	NBAS	neuroblastoma amplified sequence	-1.96299	1.06059e-50
ENSG00000049541	5982	RFC2	replication factor C subunit 2	2.23767	1.77478e-50
ENSG00000174791	9610	RIN1	Ras and Rab interactor 1	2.23603	3.11205e-50
ENSG00000198554	11169	WDHD1	WD repeat and HMG-box DNA binding protein 1	2.53257	4.03066e-50
ENSG00000117724	1063	CENPF	centromere protein F	1.79775	5.17712e-50
ENSG00000196704	51321	AMZ2	archaelysin family metallopeptidase 2	1.35342	1.12851e-49
ENSG00000087842	8544	PIR	pirin	-2.4334	3.54863e-49
ENSG00000136492	83990	BRIP1	BRCA1 interacting protein C-terminal helicase 1	3.17857	5.56483e-49
ENSG00000138413	3417	IDH1	isocitrate dehydrogenase (NADP(+)) 1, cytosolic	-1.44295	1.07373e-48
ENSG00000197299	641	BLM	Bloom syndrome RecQ like helicase	2.76855	3.27918e-48
ENSG00000116260	5768	QSOX1	quiescin sulfhydryl oxidase 1	-1.573	7.1342e-48
ENSG00000152061	9910	RABGAP1L	RAB GTPase activating protein 1 like	-2.29742	8.69507e-48
ENSG00000171903	57834	CYP4F11	cytochrome P450 family 4 subfamily F member 11	-1.5472	1.94976e-47
ENSG00000135842	116496	FAM129A	family with sequence similarity 129 member A	-1.48228	2.81561e-47
ENSG00000065357	1606	DGKA	diacylglycerol kinase alpha	2.15155	3.01655e-47
ENSG00000049283	55040	EPN3	epsin 3	2.61922	8.77408e-47
ENSG00000164109	4085	MAD2L1	mitotic arrest deficient 2 like 1	2.04591	1.47767e-46
ENSG00000167306	4645	MYO5B	myosin VB	-1.80597	2.64612e-46
ENSG00000135679	4193	MDM2	MDM2 proto-oncogene	1.55267	6.64809e-46
ENSG00000059728	4084	MXD1	MAX dimerization protein 1	-1.88036	6.78221e-46
ENSG00000108448	147166	TRIM16L	tripartite motif containing 16 like	-2.69891	8.1925e-46
ENSG00000082641	4779	NFE2L1	nuclear factor, erythroid 2 like 1	-1.27985	8.35677e-46
ENSG00000167632	83696	TRAPPC9	trafficking protein particle complex 9	-3.30809	8.86254e-46
ENSG00000143013	8543	LMO4	LIM domain only 4	-2.01502	8.90977e-46
ENSG00000067715	6857	SYT1	synaptotagmin 1	-1.60107	1.5707e-45
ENSG00000131153	51659	GINS2	GINS complex subunit 2	3.30529	1.65475e-45
ENSG00000005884	3675	ITGA3	integrin subunit alpha 3	-1.95484	1.75323e-45
ENSG00000119333	89891	WDR34	WD repeat domain 34	2.07423	3.53795e-45
ENSG00000111331	4940	OAS3	2'-5'-oligoadenylate synthetase 3	2.35968	4.712e-45
ENSG00000047644	55841	WWC3	WWC family member 3	-4.39125	5.1644e-45
ENSG00000080546	27244	SESN1	sestrin 1	2.68706	8.96267e-45
ENSG00000177570	401474	SAMD12	sterile alpha motif domain containing 12	-3.94093	9.31915e-45
ENSG00000100292	3162	HMOX1	heme oxygenase 1	-3.93931	1.01004e-44
ENSG00000149636	79980	DSN1	DSN1 homolog, MIS12 kinetochore complex component	2.34251	1.48602e-44
ENSG00000173482	5797	PTPRM	protein tyrosine phosphatase, receptor type M	-4.88464	1.52902e-44
ENSG00000107077	23081	KDM4C	lysine demethylase 4C	-2.05735	2.97562e-44
ENSG00000101000	10544	PROCR	protein C receptor	2.07965	4.50817e-44
ENSG00000146918	54892	NCAPG2	non-SMC condensin II complex subunit G2	1.82366	4.68467e-44
ENSG00000148498	56288	PARD3	par-3 family cell polarity regulator	-1.59385	7.4536e-44
ENSG00000133639	694	BTG1	BTG anti-proliferation factor 1	-1.45593	8.40914e-44
ENSG00000112759	2030	SLC29A1	solute carrier family 29 member 1 (Augustine blood group)	1.93647	9.99158e-44
ENSG00000071539	9319	TRIP13	thyroid hormone receptor interactor 13	2.483	2.6191e-43
ENSG00000123473	6491	STIL	STIL, centriolar assembly protein	1.91645	2.98589e-43
ENSG00000122741	79269	DCAF10	DDB1 and CUL4 associated factor 10	-1.57015	3.09745e-43
ENSG00000167670	10036	CHAF1A	chromatin assembly factor 1 subunit A	2.21558	4.74352e-43
ENSG00000151503	23310	NCAPD3	non-SMC condensin II complex subunit D3	1.83541	4.88166e-43
ENSG00000137310	6941	TCF19	transcription factor 19	3.05247	5.09792e-43
ENSG00000071537	6400	SEL1L	SEL1L ERAD E3 ligase adaptor subunit	-1.3431	7.82946e-43
ENSG00000182621	23236	PLCB1	phospholipase C beta 1	-2.58601	8.69803e-43
ENSG00000115310	57142	RTN4	reticulon 4	-1.22894	9.72545e-43
ENSG00000275052	57223	PPP4R3B	protein phosphatase 4 regulatory subunit 3B	-1.66822	1.45749e-42
ENSG00000111247	10635	RAD51AP1	RAD51 associated protein 1	3.36285	1.56554e-42
ENSG00000113739	8614	STC2	stanniocalcin 2	-1.341	1.57605e-42
ENSG00000100749	7443	VRK1	vaccinia related kinase 1	2.2653	1.61479e-42
ENSG00000271303	140809	SRXN1	sulfiredoxin 1	-3.44572	1.79087e-42
ENSG00000072682	8974	P4HA2	prolyl 4-hydroxylase subunit alpha 2	-1.33312	2.40748e-42
ENSG00000143799	142	PARP1	poly(ADP-ribose) polymerase 1	1.3292	2.62677e-42
ENSG00000163918	5984	RFC4	replication factor C subunit 4	2.05469	2.67489e-42
ENSG00000187741	2175	FANCA	Fanconi anemia complementation group A	2.60766	4.56314e-42
ENSG00000101255	57761	TRIB3	tribbles pseudokinase 3	-1.40609	5.07525e-42
ENSG00000221926	10626	TRIM16	tripartite motif containing 16	-2.16073	5.34964e-42
ENSG00000010292	9918	NCAPD2	non-SMC condensin I complex subunit D2	1.20696	5.50998e-42
ENSG00000187720	79875	THSD4	thrombospondin type 1 domain containing 4	-2.72857	5.65106e-42
ENSG00000154310	23043	TNIK	TRAF2 and NCK interacting kinase	-2.94762	7.00733e-42
ENSG00000177106	64787	EPS8L2	EPS8 like 2	1.68099	1.0514e-41
ENSG00000116679	10625	IVNS1ABP	influenza virus NS1A binding protein	1.55337	1.08035e-41
ENSG00000251095	NA	NA	NA	3.8016	2.15228e-41
ENSG00000133119	5983	RFC3	replication factor C subunit 3	2.42765	2.39722e-41
ENSG00000155090	7071	KLF10	Kruppel like factor 10	-1.68563	3.09031e-41
ENSG00000076003	4175	MCM6	minichromosome maintenance complex component 6	1.65936	3.13492e-41
ENSG00000108384	5889	RAD51C	RAD51 paralog C	1.94476	3.18069e-41
ENSG00000127528	10365	KLF2	Kruppel like factor 2	-1.81357	3.34421e-41
ENSG00000053747	3909	LAMA3	laminin subunit alpha 3	2.02685	5.30357e-41
ENSG00000135677	2799	GNS	glucosamine (N-acetyl)-6-sulfatase	-1.34641	7.54824e-41
ENSG00000184445	9735	KNTC1	kinetochore associated 1	2.10609	9.63733e-41
ENSG00000136603	6498	SKIL	SKI like proto-oncogene	-1.9178	1.16676e-40
ENSG00000115641	2274	FHL2	four and a half LIM domains 2	1.25934	1.46194e-40
ENSG00000093009	8318	CDC45	cell division cycle 45	3.62917	1.69604e-40
ENSG00000014138	23649	POLA2	DNA polymerase alpha 2, accessory subunit	3.65309	1.85582e-40
ENSG00000111445	5985	RFC5	replication factor C subunit 5	2.08782	3.63083e-40
ENSG00000076248	7374	UNG	uracil DNA glycosylase	1.83463	4.18363e-40
ENSG00000055163	26999	CYFIP2	cytoplasmic FMR1 interacting protein 2	1.4357	4.57545e-40
ENSG00000070814	6949	TCOF1	treacle ribosome biogenesis factor 1	1.54469	4.69623e-40
ENSG00000164938	94241	TP53INP1	tumor protein p53 inducible nuclear protein 1	1.9045	4.84275e-40
ENSG00000112893	4124	MAN2A1	mannosidase alpha class 2A member 1	-1.65393	6.52005e-40
ENSG00000082781	3693	ITGB5	integrin subunit beta 5	-1.55151	8.30397e-40
ENSG00000112312	51053	GMNN	geminin, DNA replication inhibitor	2.67942	9.21575e-40
ENSG00000125871	92667	MGME1	mitochondrial genome maintenance exonuclease 1	2.1536	1.10282e-39
ENSG00000142945	11004	KIF2C	kinesin family member 2C	1.89381	1.30249e-39
ENSG00000174307	23612	PHLDA3	pleckstrin homology like domain family A member 3	1.86587	1.76013e-39
ENSG00000257923	1523	CUX1	cut like homeobox 1	-1.34526	2.39328e-39
ENSG00000085840	4998	ORC1	origin recognition complex subunit 1	2.41218	2.92415e-39
ENSG00000110492	4192	MDK	midkine	1.75813	4.20834e-39
ENSG00000123374	1017	CDK2	cyclin dependent kinase 2	1.72878	4.22052e-39
ENSG00000007968	1870	E2F2	E2F transcription factor 2	3.71968	7.61278e-39
ENSG00000118496	84085	FBXO30	F-box protein 30	-1.99898	9.6708e-39
ENSG00000159259	8208	CHAF1B	chromatin assembly factor 1 subunit B	2.35439	1.49743e-38
ENSG00000183049	57118	CAMK1D	calcium/calmodulin dependent protein kinase ID	-2.2895	1.95146e-38
ENSG00000165272	360	AQP3	aquaporin 3 (Gill blood group)	3.13989	2.52369e-38
ENSG00000111640	2597	GAPDH	glyceraldehyde-3-phosphate dehydrogenase	-1.24889	3.71907e-38
ENSG00000154229	5578	PRKCA	protein kinase C alpha	-2.96457	3.99518e-38
ENSG00000143217	81607	NECTIN4	nectin cell adhesion molecule 4	4.9568	4.02202e-38
ENSG00000092470	79968	WDR76	WD repeat domain 76	2.55814	4.13411e-38
ENSG00000144354	83879	CDCA7	cell division cycle associated 7	2.84781	5.70753e-38
ENSG00000141376	54828	BCAS3	BCAS3, microtubule associated cell migration factor	-3.15365	7.33578e-38
ENSG00000169604	84168	ANTXR1	anthrax toxin receptor 1	-1.63448	7.61347e-38
ENSG00000117472	10103	TSPAN1	tetraspanin 1	3.17404	8.74e-38
ENSG00000137807	9493	KIF23	kinesin family member 23	1.81143	1.05564e-37
ENSG00000161013	11282	MGAT4B	mannosyl (alpha-1,3-)-glycoprotein beta-1,4-N-acetylglucosaminyltransferase, isozyme B	-1.40145	1.05564e-37
ENSG00000165304	9833	MELK	maternal embryonic leucine zipper kinase	1.79533	1.3102e-37
ENSG00000151725	79682	CENPU	centromere protein U	2.84109	1.7007e-37
ENSG00000133812	81846	SBF2	SET binding factor 2	-2.02996	1.8334e-37
ENSG00000162344	9965	FGF19	fibroblast growth factor 19	-1.62356	1.96457e-37
ENSG00000135318	4907	NT5E	5'-nucleotidase ecto	-1.49714	2.42129e-37
ENSG00000104783	3783	KCNN4	potassium calcium-activated channel subfamily N member 4	2.04644	4.09387e-37
ENSG00000104341	55353	LAPTM4B	lysosomal protein transmembrane 4 beta	1.06321	4.68769e-37
ENSG00000048392	50484	RRM2B	ribonucleotide reductase regulatory TP53 inducible subunit M2B	1.44959	5.73602e-37
ENSG00000171320	157570	ESCO2	establishment of sister chromatid cohesion N-acetyltransferase 2	3.37499	6.90578e-37
ENSG00000144366	51454	GULP1	GULP, engulfment adaptor PTB domain containing 1	-1.91825	7.72377e-37
ENSG00000198056	5557	PRIM1	DNA primase subunit 1	2.52336	2.51294e-36
ENSG00000254166	103164619	PCAT2	prostate cancer associated transcript 2 (non-protein coding)	2.83908	3.25095e-36
ENSG00000178184	84552	PARD6G	par-6 family cell polarity regulator gamma	2.03394	5.04547e-36
ENSG00000123983	2181	ACSL3	acyl-CoA synthetase long chain family member 3	-1.32731	7.28974e-36
ENSG00000197063	4097	MAFG	MAF bZIP transcription factor G	-1.28852	8.70722e-36
ENSG00000051180	5888	RAD51	RAD51 recombinase	3.2929	1.17656e-35
ENSG00000152229	9050	PSTPIP2	proline-serine-threonine phosphatase interacting protein 2	1.89434	2.22668e-35
ENSG00000187193	4501	MT1X	metallothionein 1X	-1.85742	3.52541e-35
ENSG00000183826	114781	BTBD9	BTB domain containing 9	-2.76279	5.0467e-35
ENSG00000166123	84706	GPT2	glutamic--pyruvic transaminase 2	-1.28331	5.66849e-35
ENSG00000150760	1793	DOCK1	dedicator of cytokinesis 1	-1.98484	6.70545e-35
ENSG00000008513	6482	ST3GAL1	ST3 beta-galactoside alpha-2,3-sialyltransferase 1	-2.32844	7.32383e-35
ENSG00000151746	636	BICD1	BICD cargo adaptor 1	-1.89843	1.80678e-34
ENSG00000206053	90861	JPT2	Jupiter microtubule associated homolog 2	1.16338	1.89019e-34
ENSG00000156398	118980	SFXN2	sideroflexin 2	3.39713	1.94793e-34
ENSG00000185420	64754	SMYD3	SET and MYND domain containing 3	-3.53923	1.96146e-34
ENSG00000161800	29127	RACGAP1	Rac GTPase activating protein 1	1.62324	2.96901e-34
ENSG00000197852	55924	FAM212B	family with sequence similarity 212 member B	2.20875	4.38399e-34
ENSG00000174738	9975	NR1D2	nuclear receptor subfamily 1 group D member 2	-1.22904	4.66935e-34
ENSG00000108679	3959	LGALS3BP	galectin 3 binding protein	-1.2911	5.09275e-34
ENSG00000198910	3897	L1CAM	L1 cell adhesion molecule	-1.74854	5.27333e-34
ENSG00000183255	754	PTTG1IP	PTTG1 interacting protein	-1.21578	5.57869e-34
ENSG00000161888	147841	SPC24	SPC24, NDC80 kinetochore complex component	3.37178	5.798e-34
ENSG00000095002	4436	MSH2	mutS homolog 2	1.67911	5.95544e-34
ENSG00000132383	6117	RPA1	replication protein A1	1.22957	8.20362e-34
ENSG00000166401	5271	SERPINB8	serpin family B member 8	-1.71888	9.92991e-34
ENSG00000026652	56895	AGPAT4	1-acylglycerol-3-phosphate O-acyltransferase 4	-2.28104	1.22392e-33
ENSG00000146278	10957	PNRC1	proline rich nuclear receptor coactivator 1	-1.32195	1.25994e-33
ENSG00000165494	51585	PCF11	PCF11 cleavage and polyadenylation factor subunit	-1.72329	1.29456e-33
ENSG00000138759	80144	FRAS1	Fraser extracellular matrix complex subunit 1	-1.82683	1.42081e-33
ENSG00000178752	151176	ERFE	erythroferrone	2.98407	1.83933e-33
ENSG00000138182	9585	KIF20B	kinesin family member 20B	1.97161	1.9094e-33
ENSG00000124151	8202	NCOA3	nuclear receptor coactivator 3	-1.32416	2.90571e-33
ENSG00000142207	9875	URB1	URB1 ribosome biogenesis 1 homolog (S. cerevisiae)	1.60338	3.60889e-33
ENSG00000062822	5424	POLD1	DNA polymerase delta 1, catalytic subunit	1.94891	3.90167e-33
ENSG00000128016	7538	ZFP36	ZFP36 ring finger protein	-1.69375	7.29409e-33
ENSG00000067141	4756	NEO1	neogenin 1	-1.68844	7.78098e-33
ENSG00000171867	5621	PRNP	prion protein	-1.21085	8.37312e-33
ENSG00000147065	4478	MSN	moesin	-1.14732	8.97422e-33
ENSG00000111206	2305	FOXM1	forkhead box M1	1.71925	1.16581e-32
ENSG00000172831	8824	CES2	carboxylesterase 2	1.82482	1.19755e-32
ENSG00000123485	55355	HJURP	Holliday junction recognition protein	1.89289	1.32974e-32
ENSG00000196182	83931	STK40	serine/threonine kinase 40	-1.4691	1.40494e-32
ENSG00000070961	490	ATP2B1	ATPase plasma membrane Ca2+ transporting 1	-1.23097	1.43569e-32
ENSG00000048471	92017	SNX29	sorting nexin 29	-3.88198	1.8039e-32
ENSG00000139112	23710	GABARAPL1	GABA type A receptor associated protein like 1	-1.42917	1.84034e-32
ENSG00000142611	63976	PRDM16	PR/SET domain 16	-3.81311	2.03381e-32
ENSG00000085117	3732	CD82	CD82 molecule	2.41329	2.18275e-32
ENSG00000147202	1730	DIAPH2	diaphanous related formin 2	-3.08475	2.2367e-32
ENSG00000144802	64332	NFKBIZ	NFKB inhibitor zeta	-2.13814	2.36081e-32
ENSG00000130005	2593	GAMT	guanidinoacetate N-methyltransferase	2.16376	2.62536e-32
ENSG00000136542	11227	GALNT5	polypeptide N-acetylgalactosaminyltransferase 5	2.9394	2.76318e-32
ENSG00000146242	7162	TPBG	trophoblast glycoprotein	-1.4179	3.18593e-32
ENSG00000204388	3304	HSPA1B	heat shock protein family A (Hsp70) member 1B	-3.40227	3.23765e-32
ENSG00000198176	7027	TFDP1	transcription factor Dp-1	1.20198	3.8899e-32
ENSG00000148346	3934	LCN2	lipocalin 2	-2.78627	4.40294e-32
ENSG00000025770	29781	NCAPH2	non-SMC condensin II complex subunit H2	1.59423	4.58788e-32
ENSG00000197081	3482	IGF2R	insulin like growth factor 2 receptor	-1.28226	6.25237e-32
ENSG00000182871	80781	COL18A1	collagen type XVIII alpha 1 chain	-1.62686	6.77912e-32
ENSG00000183856	128239	IQGAP3	IQ motif containing GTPase activating protein 3	1.82742	6.80025e-32
ENSG00000173812	10209	EIF1	eukaryotic translation initiation factor 1	-1.11664	7.25936e-32
ENSG00000081803	93664	CADPS2	calcium dependent secretion activator 2	-3.46334	9.05581e-32
ENSG00000184916	3714	JAG2	jagged 2	1.52903	9.417e-32
ENSG00000122042	5412	UBL3	ubiquitin like 3	-1.83956	1.09911e-31
ENSG00000165244	195828	ZNF367	zinc finger protein 367	2.81716	1.10599e-31
ENSG00000145632	10769	PLK2	polo like kinase 2	1.29437	1.11479e-31
ENSG00000111319	6337	SCNN1A	sodium channel epithelial 1 alpha subunit	1.48919	1.33894e-31
ENSG00000163659	25976	TIPARP	TCDD inducible poly(ADP-ribose) polymerase	-1.44382	1.66402e-31
ENSG00000171219	55561	CDC42BPG	CDC42 binding protein kinase gamma	1.36211	1.66742e-31
ENSG00000174938	26470	SEZ6L2	seizure related 6 homolog like 2	-1.54193	1.79063e-31
ENSG00000104889	10535	RNASEH2A	ribonuclease H2 subunit A	2.24999	1.84401e-31
ENSG00000167470	90007	MIDN	midnolin	-1.21945	1.95212e-31
ENSG00000154240	201134	CEP112	centrosomal protein 112	-3.69006	2.11736e-31
ENSG00000103489	64131	XYLT1	xylosyltransferase 1	-5.23521	2.28274e-31
ENSG00000076382	10615	SPAG5	sperm associated antigen 5	1.74938	2.49714e-31
ENSG00000168615	8754	ADAM9	ADAM metallopeptidase domain 9	-1.11775	2.62019e-31
ENSG00000136810	7295	TXN	thioredoxin	-1.52349	2.8965e-31
ENSG00000188559	57186	RALGAPA2	Ral GTPase activating protein catalytic alpha subunit 2	-2.41157	2.98781e-31
ENSG00000170004	1107	CHD3	chromodomain helicase DNA binding protein 3	1.28753	3.09645e-31
ENSG00000169403	5724	PTAFR	platelet activating factor receptor	3.02025	3.11126e-31
ENSG00000267056	NA	NA	NA	-2.18359	3.23371e-31
ENSG00000156504	159090	FAM122B	family with sequence similarity 122B	1.49863	4.13637e-31
ENSG00000087077	7205	TRIP6	thyroid hormone receptor interactor 6	1.53378	4.82517e-31
ENSG00000147536	84296	GINS4	GINS complex subunit 4	2.98443	4.93634e-31
ENSG00000167522	29123	ANKRD11	ankyrin repeat domain 11	-0.925594	6.34237e-31
ENSG00000120694	10808	HSPH1	heat shock protein family H (Hsp110) member 1	-2.80513	7.08829e-31
ENSG00000112742	7272	TTK	TTK protein kinase	1.98914	8.56598e-31
ENSG00000213853	2013	EMP2	epithelial membrane protein 2	2.04885	8.70628e-31
ENSG00000249673	317648	NOP14-AS1	NOP14 antisense RNA 1	2.12734	8.75572e-31
ENSG00000149503	3619	INCENP	inner centromere protein	1.77154	1.1571e-30
ENSG00000079616	3835	KIF22	kinesin family member 22	1.92027	1.53068e-30
ENSG00000167196	26263	FBXO22	F-box protein 22	1.42129	1.89095e-30
ENSG00000139618	675	BRCA2	BRCA2, DNA repair associated	2.6649	2.58161e-30
ENSG00000072501	8243	SMC1A	structural maintenance of chromosomes 1A	1.17163	2.71977e-30
ENSG00000109084	27346	TMEM97	transmembrane protein 97	1.88493	3.10955e-30
ENSG00000148484	6251	RSU1	Ras suppressor protein 1	-1.76538	4.45973e-30
ENSG00000113391	83989	FAM172A	family with sequence similarity 172 member A	-2.50427	4.55064e-30
ENSG00000047849	4134	MAP4	microtubule associated protein 4	-1.08603	4.59152e-30
ENSG00000119522	57706	DENND1A	DENN domain containing 1A	-2.21305	5.04865e-30
ENSG00000151694	6868	ADAM17	ADAM metallopeptidase domain 17	-1.23373	5.34427e-30
ENSG00000152894	5796	PTPRK	protein tyrosine phosphatase, receptor type K	-1.80878	5.99594e-30
ENSG00000176533	2788	GNG7	G protein subunit gamma 7	-2.4649	6.40748e-30
ENSG00000120802	7112	TMPO	thymopoietin	1.25477	7.92392e-30
ENSG00000140534	90381	TICRR	TOPBP1 interacting checkpoint and replication regulator	2.4426	8.14046e-30
ENSG00000075643	55034	MOCOS	molybdenum cofactor sulfurase	-1.57827	9.18813e-30
ENSG00000118922	11278	KLF12	Kruppel like factor 12	-2.52354	9.49168e-30
ENSG00000051341	10721	POLQ	DNA polymerase theta	2.73409	1.52967e-29
ENSG00000162616	11080	DNAJB4	DnaJ heat shock protein family (Hsp40) member B4	-1.96567	1.55119e-29
ENSG00000163050	56997	COQ8A	coenzyme Q8A	1.6767	1.66999e-29
ENSG00000132002	3337	DNAJB1	DnaJ heat shock protein family (Hsp40) member B1	-2.67798	1.98339e-29
ENSG00000154127	84959	UBASH3B	ubiquitin associated and SH3 domain containing B	1.94596	2.04026e-29
ENSG00000124098	116151	FAM210B	family with sequence similarity 210 member B	1.73647	2.15134e-29
ENSG00000005893	3920	LAMP2	lysosomal associated membrane protein 2	-1.23856	2.27386e-29
ENSG00000107902	64077	LHPP	phospholysine phosphohistidine inorganic pyrophosphate phosphatase	-2.27954	2.38044e-29
ENSG00000129566	7011	TEP1	telomerase associated protein 1	1.58736	2.88566e-29
ENSG00000166173	55323	LARP6	La ribonucleoprotein domain family member 6	-1.33449	3.2945e-29
ENSG00000138160	3832	KIF11	kinesin family member 11	1.72947	3.38132e-29
ENSG00000175063	11065	UBE2C	ubiquitin conjugating enzyme E2 C	1.71739	3.4322e-29
ENSG00000076685	22978	NT5C2	5'-nucleotidase, cytosolic II	-1.40665	4.64679e-29
ENSG00000105655	51477	ISYNA1	inositol-3-phosphate synthase 1	1.45457	6.19986e-29
ENSG00000145860	153830	RNF145	ring finger protein 145	-1.16457	7.52931e-29
ENSG00000184500	5627	PROS1	protein S	-2.20115	1.10206e-28
ENSG00000165480	221150	SKA3	spindle and kinetochore associated complex subunit 3	2.4363	1.43749e-28
ENSG00000172915	26960	NBEA	neurobeachin	-4.97618	1.48515e-28
ENSG00000031691	55166	CENPQ	centromere protein Q	2.81128	1.79926e-28
ENSG00000100714	4522	MTHFD1	methylenetetrahydrofolate dehydrogenase, cyclohydrolase and formyltetrahydrofolate synthetase 1	1.3242	1.81183e-28
ENSG00000196072	282991	BLOC1S2	biogenesis of lysosomal organelles complex 1 subunit 2	1.30955	2.12426e-28
ENSG00000156642	27020	NPTN	neuroplastin	-1.34218	2.18068e-28
ENSG00000186951	5465	PPARA	peroxisome proliferator activated receptor alpha	-1.4763	2.36547e-28
ENSG00000084676	8648	NCOA1	nuclear receptor coactivator 1	-1.8214	2.45508e-28
ENSG00000108846	8714	ABCC3	ATP binding cassette subfamily C member 3	-1.5676	2.79473e-28
ENSG00000123384	4035	LRP1	LDL receptor related protein 1	2.0142	3.52548e-28
ENSG00000135636	8291	DYSF	dysferlin	-4.70589	3.62519e-28
ENSG00000186868	4137	MAPT	microtubule associated protein tau	-1.67351	4.48685e-28
ENSG00000186529	4051	CYP4F3	cytochrome P450 family 4 subfamily F member 3	-1.53065	4.96194e-28
ENSG00000084774	790	CAD	carbamoyl-phosphate synthetase 2, aspartate transcarbamylase, and dihydroorotase	1.39773	5.97527e-28
ENSG00000224877	284184	NDUFAF8	NADH:ubiquinone oxidoreductase complex assembly factor 8	2.14335	7.44871e-28
ENSG00000111962	10090	UST	uronyl 2-sulfotransferase	-2.68236	1.38686e-27
ENSG00000163950	7884	SLBP	stem-loop binding protein	1.21771	1.90893e-27
ENSG00000134333	3939	LDHA	lactate dehydrogenase A	-1.09804	2.04494e-27
ENSG00000261150	83481	EPPK1	epiplakin 1	1.82006	3.00122e-27
ENSG00000126858	55288	RHOT1	ras homolog family member T1	-1.51357	3.79335e-27
ENSG00000137812	57082	KNL1	kinetochore scaffold 1	1.88281	5.50442e-27
ENSG00000182628	348235	SKA2	spindle and kinetochore associated complex subunit 2	1.57604	5.51581e-27
ENSG00000070495	23210	JMJD6	arginine demethylase and lysine hydroxylase	-1.33985	5.60198e-27
ENSG00000108439	55163	PNPO	pyridoxamine 5'-phosphate oxidase	1.93326	9.57936e-27
ENSG00000149428	10525	HYOU1	hypoxia up-regulated 1	-0.972204	1.10076e-26
ENSG00000128591	2318	FLNC	filamin C	1.34652	1.27184e-26
ENSG00000214049	652995	UCA1	urothelial cancer associated 1 (non-protein coding)	1.5582	1.54478e-26
ENSG00000116678	3953	LEPR	leptin receptor	-4.38242	1.58583e-26
ENSG00000080839	5933	RBL1	RB transcriptional corepressor like 1	2.34414	2.0018e-26
ENSG00000162490	374946	DRAXIN	dorsal inhibitory axon guidance protein	3.19229	2.21942e-26
ENSG00000154767	7508	XPC	XPC complex subunit, DNA damage recognition and repair factor	1.28657	2.27508e-26
ENSG00000137955	5876	RABGGTB	Rab geranylgeranyltransferase beta subunit	-1.07424	2.32549e-26
ENSG00000178999	9212	AURKB	aurora kinase B	1.96486	2.70526e-26
ENSG00000107249	169792	GLIS3	GLIS family zinc finger 3	-4.45537	3.34606e-26
ENSG00000151929	9531	BAG3	BCL2 associated athanogene 3	-1.59318	3.3594e-26
ENSG00000185896	3916	LAMP1	lysosomal associated membrane protein 1	-1.10269	3.41477e-26
ENSG00000145386	890	CCNA2	cyclin A2	1.81609	3.45186e-26
ENSG00000237649	3833	KIFC1	kinesin family member C1	1.81943	3.59738e-26
ENSG00000165490	220042	DDIAS	DNA damage induced apoptosis suppressor	2.32622	4.43764e-26
ENSG00000154920	146956	EME1	essential meiotic structure-specific endonuclease 1	2.63802	5.12177e-26
ENSG00000145819	23092	ARHGAP26	Rho GTPase activating protein 26	-2.19599	5.69241e-26
ENSG00000166471	440026	TMEM41B	transmembrane protein 41B	-1.24857	6.77446e-26
ENSG00000166801	63901	FAM111A	family with sequence similarity 111 member A	1.70981	1.08444e-25
ENSG00000101003	9837	GINS1	GINS complex subunit 1	2.32695	1.25552e-25
ENSG00000135778	84284	NTPCR	nucleoside-triphosphatase, cancer-related	1.73378	1.27546e-25
ENSG00000077152	29089	UBE2T	ubiquitin conjugating enzyme E2 T	2.24602	1.29113e-25
ENSG00000118217	22926	ATF6	activating transcription factor 6	-1.29963	1.44914e-25
ENSG00000175793	2810	SFN	stratifin	1.28182	1.48333e-25
ENSG00000116560	6421	SFPQ	splicing factor proline and glutamine rich	-0.936221	1.5553e-25
ENSG00000136813	23392	ECPAS	Ecm29 proteasome adaptor and scaffold	-1.01748	1.57527e-25
ENSG00000112715	7422	VEGFA	vascular endothelial growth factor A	-1.10289	1.97337e-25
ENSG00000148175	2040	STOM	stomatin	1.72599	2.12518e-25
ENSG00000166986	4141	MARS	methionyl-tRNA synthetase	-0.926513	2.29503e-25
ENSG00000125148	4502	MT2A	metallothionein 2A	-1.2196	2.61015e-25
ENSG00000170310	9482	STX8	syntaxin 8	-2.98646	2.74944e-25
ENSG00000075151	8672	EIF4G3	eukaryotic translation initiation factor 4 gamma 3	-1.08432	3.00199e-25
ENSG00000101911	5634	PRPS2	phosphoribosyl pyrophosphate synthetase 2	1.48447	3.16423e-25
ENSG00000182197	2131	EXT1	exostosin glycosyltransferase 1	-1.50962	4.425e-25
ENSG00000135269	26136	TES	testin LIM domain protein	-0.977049	4.61077e-25
ENSG00000145623	9180	OSMR	oncostatin M receptor	-1.15971	4.85217e-25
ENSG00000118816	10983	CCNI	cyclin I	-0.802555	5.73066e-25
ENSG00000142731	10733	PLK4	polo like kinase 4	1.79412	6.09541e-25
ENSG00000182831	29035	C16orf72	chromosome 16 open reading frame 72	-1.23735	7.00969e-25
ENSG00000228716	1719	DHFR	dihydrofolate reductase	2.24583	7.15441e-25
ENSG00000113368	4001	LMNB1	lamin B1	1.41053	7.52305e-25
ENSG00000172667	64393	ZMAT3	zinc finger matrin-type 3	1.40192	7.78559e-25
ENSG00000084234	334	APLP2	amyloid beta precursor like protein 2	-0.931477	1.11363e-24
ENSG00000187837	3006	HIST1H1C	histone cluster 1 H1 family member c	-2.11279	1.20517e-24
ENSG00000187164	57698	SHTN1	shootin 1	-1.15654	1.35686e-24
ENSG00000090776	1947	EFNB1	ephrin B1	1.79212	1.88226e-24
ENSG00000164078	4486	MST1R	macrophage stimulating 1 receptor	1.6208	1.96079e-24
ENSG00000117862	51060	TXNDC12	thioredoxin domain containing 12	-1.29725	2.01256e-24
ENSG00000091157	23335	WDR7	WD repeat domain 7	-2.05759	2.29729e-24
ENSG00000125319	78995	C17orf53	chromosome 17 open reading frame 53	3.02189	2.34008e-24
ENSG00000198901	9055	PRC1	protein regulator of cytokinesis 1	1.5024	2.35788e-24
ENSG00000147010	30011	SH3KBP1	SH3 domain containing kinase binding protein 1	-0.975518	2.37006e-24
ENSG00000090889	24137	KIF4A	kinesin family member 4A	1.68546	2.76708e-24
ENSG00000072210	224	ALDH3A2	aldehyde dehydrogenase 3 family member A2	-1.10983	2.77126e-24
ENSG00000164574	55568	GALNT10	polypeptide N-acetylgalactosaminyltransferase 10	-1.61122	2.7782e-24
ENSG00000140464	5371	PML	promyelocytic leukemia	1.44948	3.25275e-24
ENSG00000156030	91748	ELMSAN1	ELM2 and Myb/SANT domain containing 1	-1.21102	3.31627e-24
ENSG00000186994	256949	KANK3	KN motif and ankyrin repeat domains 3	2.29956	4.8377e-24
ENSG00000109756	9693	RAPGEF2	Rap guanine nucleotide exchange factor 2	-1.50386	5.30254e-24
ENSG00000144048	8446	DUSP11	dual specificity phosphatase 11	1.58057	5.3884e-24
ENSG00000104361	79815	NIPAL2	NIPA like domain containing 2	-2.69798	5.56422e-24
ENSG00000114346	1894	ECT2	epithelial cell transforming 2	1.41277	5.68224e-24
ENSG00000186104	120227	CYP2R1	cytochrome P450 family 2 subfamily R member 1	-1.60114	5.73788e-24
ENSG00000125826	10616	RBCK1	RANBP2-type and C3HC4-type zinc finger containing 1	-0.96708	6.36836e-24
ENSG00000135090	51347	TAOK3	TAO kinase 3	-1.58627	6.88959e-24
ENSG00000165030	4783	NFIL3	nuclear factor, interleukin 3 regulated	-1.22083	7.82444e-24
ENSG00000168461	11031	RAB31	RAB31, member RAS oncogene family	-1.19871	1.03765e-23
ENSG00000140941	81631	MAP1LC3B	microtubule associated protein 1 light chain 3 beta	-1.0088	1.08385e-23
ENSG00000122966	11113	CIT	citron rho-interacting serine/threonine kinase	1.58382	1.2785e-23
ENSG00000081189	4208	MEF2C	myocyte enhancer factor 2C	-1.69575	1.6441e-23
ENSG00000160888	9592	IER2	immediate early response 2	-1.23043	2.00017e-23
ENSG00000173210	22885	ABLIM3	actin binding LIM protein family member 3	-1.67998	2.32535e-23
ENSG00000125885	84515	MCM8	minichromosome maintenance 8 homologous recombination repair factor	1.93476	2.33124e-23
ENSG00000011426	54443	ANLN	anillin actin binding protein	1.35715	2.49427e-23
ENSG00000088448	55608	ANKRD10	ankyrin repeat domain 10	-1.23633	2.65264e-23
ENSG00000105974	857	CAV1	caveolin 1	1.02617	3.98015e-23
ENSG00000164597	10466	COG5	component of oligomeric golgi complex 5	-1.35838	4.8118e-23
ENSG00000132849	10207	PATJ	PATJ, crumbs cell polarity complex component	-1.10463	5.24638e-23
ENSG00000116830	8458	TTF2	transcription termination factor 2	1.87958	5.30193e-23
ENSG00000101849	6907	TBL1X	transducin beta like 1 X-linked	-1.24268	6.69682e-23
ENSG00000134294	54407	SLC38A2	solute carrier family 38 member 2	-1.07292	8.10797e-23
ENSG00000189057	374393	FAM111B	family with sequence similarity 111 member B	3.90344	1.07897e-22
ENSG00000156510	80201	HKDC1	hexokinase domain containing 1	-2.51057	1.11816e-22
ENSG00000163590	151742	PPM1L	protein phosphatase, Mg2+/Mn2+ dependent 1L	-2.3148	1.29852e-22
ENSG00000180573	8334	HIST1H2AC	histone cluster 1 H2A family member c	-2.72055	1.35998e-22
ENSG00000109572	1182	CLCN3	chloride voltage-gated channel 3	-0.978803	1.42331e-22
ENSG00000149792	740	MRPL49	mitochondrial ribosomal protein L49	1.2199	1.50579e-22
ENSG00000106853	22949	PTGR1	prostaglandin reductase 1	-1.29249	1.55596e-22
ENSG00000068383	3632	INPP5A	inositol polyphosphate-5-phosphatase A	-2.09419	1.68647e-22
ENSG00000117450	5052	PRDX1	peroxiredoxin 1	-1.04776	1.80185e-22
ENSG00000146263	253714	MMS22L	MMS22 like, DNA repair protein	1.7891	1.92258e-22
ENSG00000185305	54622	ARL15	ADP ribosylation factor like GTPase 15	-2.50896	2.12565e-22
ENSG00000104375	6788	STK3	serine/threonine kinase 3	-1.32483	2.16345e-22
ENSG00000165912	29763	PACSIN3	protein kinase C and casein kinase substrate in neurons 3	1.61978	2.60438e-22
ENSG00000105516	1628	DBP	D-box binding PAR bZIP transcription factor	-1.63568	2.74263e-22
ENSG00000120129	1843	DUSP1	dual specificity phosphatase 1	-1.71751	2.96118e-22
ENSG00000012963	55148	UBR7	ubiquitin protein ligase E3 component n-recognin 7 (putative)	1.62901	2.98898e-22
ENSG00000150403	55002	TMCO3	transmembrane and coiled-coil domains 3	-1.25152	3.88164e-22
ENSG00000164823	734	OSGIN2	oxidative stress induced growth inhibitor family member 2	-1.19166	4.09871e-22
ENSG00000138271	53836	GPR87	G protein-coupled receptor 87	2.55033	4.14731e-22
ENSG00000197555	26037	SIPA1L1	signal induced proliferation associated 1 like 1	-1.29596	4.69092e-22
ENSG00000261824	148189	LINC00662	long intergenic non-protein coding RNA 662	-1.60041	5.48973e-22
ENSG00000172167	27085	MTBP	MDM2 binding protein	2.58177	5.79068e-22
ENSG00000164070	22824	HSPA4L	heat shock protein family A (Hsp70) member 4 like	1.44155	6.12387e-22
ENSG00000197860	54557	SGTB	small glutamine rich tetratricopeptide repeat containing beta	-1.13047	6.57629e-22
ENSG00000164045	993	CDC25A	cell division cycle 25A	2.30024	6.67257e-22
ENSG00000176624	51320	MEX3C	mex-3 RNA binding family member C	-1.16125	7.53213e-22
ENSG00000123600	79828	METTL8	methyltransferase like 8	1.76908	8.20785e-22
ENSG00000183765	11200	CHEK2	checkpoint kinase 2	2.03163	8.21999e-22
ENSG00000233276	2876	GPX1	glutathione peroxidase 1	1.29766	1.33994e-21
ENSG00000073578	6389	SDHA	succinate dehydrogenase complex flavoprotein subunit A	1.19236	1.37873e-21
ENSG00000143384	4170	MCL1	MCL1, BCL2 family apoptosis regulator	-0.90409	1.47726e-21
ENSG00000136108	26586	CKAP2	cytoskeleton associated protein 2	1.34937	1.55476e-21
ENSG00000138180	55165	CEP55	centrosomal protein 55	1.54051	1.59455e-21
ENSG00000196152	7633	ZNF79	zinc finger protein 79	2.50745	1.72342e-21
ENSG00000108528	8402	SLC25A11	solute carrier family 25 member 11	1.47973	2.27111e-21
ENSG00000111875	25842	ASF1A	anti-silencing function 1A histone chaperone	-1.81721	2.35169e-21
ENSG00000141429	2589	GALNT1	polypeptide N-acetylgalactosaminyltransferase 1	-1.15017	2.85099e-21
ENSG00000170027	7532	YWHAG	tyrosine 3-monooxygenase/tryptophan 5-monooxygenase activation protein gamma	-0.833712	3.04749e-21
ENSG00000184992	140707	BRI3BP	BRI3 binding protein	1.57775	3.56122e-21
ENSG00000176974	6470	SHMT1	serine hydroxymethyltransferase 1	1.71797	4.15597e-21
ENSG00000064393	28996	HIPK2	homeodomain interacting protein kinase 2	-1.30193	4.23197e-21
ENSG00000187678	81848	SPRY4	sprouty RTK signaling antagonist 4	-0.953691	4.38376e-21
ENSG00000114861	27086	FOXP1	forkhead box P1	-3.63524	4.88816e-21
ENSG00000145012	4026	LPP	LIM domain containing preferred translocation partner in lipoma	-2.50796	5.86848e-21
ENSG00000084733	10890	RAB10	RAB10, member RAS oncogene family	-0.966843	6.12849e-21
ENSG00000187699	84281	C2orf88	chromosome 2 open reading frame 88	3.19095	6.37153e-21
ENSG00000175643	116028	RMI2	RecQ mediated genome instability 2	2.78656	7.02589e-21
ENSG00000053918	3784	KCNQ1	potassium voltage-gated channel subfamily Q member 1	-5.20092	7.54952e-21
ENSG00000102595	55757	UGGT2	UDP-glucose glycoprotein glucosyltransferase 2	-1.60323	7.91703e-21
ENSG00000104356	10940	POP1	POP1 homolog, ribonuclease P/MRP subunit	1.94392	8.83642e-21
ENSG00000143390	5993	RFX5	regulatory factor X5	1.2701	9.03469e-21
ENSG00000122687	29960	MRM2	mitochondrial rRNA methyltransferase 2	1.50222	9.13572e-21
ENSG00000130958	11046	SLC35D2	solute carrier family 35 member D2	-1.38866	9.54539e-21
ENSG00000099901	5902	RANBP1	RAN binding protein 1	1.37919	9.94644e-21
ENSG00000138760	950	SCARB2	scavenger receptor class B member 2	-1.00536	1.36929e-20
ENSG00000175806	4482	MSRA	methionine sulfoxide reductase A	-3.97519	1.37494e-20
ENSG00000163808	56992	KIF15	kinesin family member 15	1.94701	1.48291e-20
ENSG00000116044	4780	NFE2L2	nuclear factor, erythroid 2 like 2	-1.03441	1.78603e-20
ENSG00000101447	81610	FAM83D	family with sequence similarity 83 member D	1.53306	1.80512e-20
ENSG00000278259	80179	MYO19	myosin XIX	1.29218	1.85056e-20
ENSG00000149257	871	SERPINH1	serpin family H member 1	-1.46279	1.87571e-20
ENSG00000100983	2937	GSS	glutathione synthetase	1.15663	1.98851e-20
ENSG00000156970	701	BUB1B	BUB1 mitotic checkpoint serine/threonine kinase B	1.58622	1.99534e-20
ENSG00000166750	162394	SLFN5	schlafen family member 5	-1.12796	1.99989e-20
ENSG00000154473	9184	BUB3	BUB3, mitotic checkpoint protein	0.945605	2.01373e-20
ENSG00000169607	150468	CKAP2L	cytoskeleton associated protein 2 like	1.98063	2.02526e-20
ENSG00000152952	5352	PLOD2	procollagen-lysine,2-oxoglutarate 5-dioxygenase 2	-1.28038	2.05092e-20
ENSG00000136159	55270	NUDT15	nudix hydrolase 15	1.32362	2.4085e-20
ENSG00000169432	6335	SCN9A	sodium voltage-gated channel alpha subunit 9	-2.61448	2.7717e-20
ENSG00000138092	79172	CENPO	centromere protein O	2.30297	3.0583e-20
ENSG00000007944	29116	MYLIP	myosin regulatory light chain interacting protein	-1.67895	3.06518e-20
ENSG00000175567	7351	UCP2	uncoupling protein 2	2.98251	3.36061e-20
ENSG00000146802	64418	TMEM168	transmembrane protein 168	-1.45744	3.37754e-20
ENSG00000198589	987	LRBA	LPS responsive beige-like anchor protein	-1.28549	3.62556e-20
ENSG00000120539	84930	MASTL	microtubule associated serine/threonine kinase like	1.68988	3.65483e-20
ENSG00000160746	55129	ANO10	anoctamin 10	-1.95975	3.81115e-20
ENSG00000141582	8535	CBX4	chromobox 4	-1.07989	3.86911e-20
ENSG00000168078	55872	PBK	PDZ binding kinase	1.71305	4.29554e-20
ENSG00000120658	55068	ENOX1	ecto-NOX disulfide-thiol exchanger 1	-3.52716	4.35352e-20
ENSG00000161638	3678	ITGA5	integrin subunit alpha 5	-1.09405	4.44082e-20
ENSG00000095787	51322	WAC	WW domain containing adaptor with coiled-coil	-0.883332	4.61136e-20
ENSG00000213523	10011	SRA1	steroid receptor RNA activator 1	1.25289	4.81444e-20
ENSG00000089006	27131	SNX5	sorting nexin 5	1.00876	5.20797e-20
ENSG00000138131	84171	LOXL4	lysyl oxidase like 4	2.051	5.61259e-20
ENSG00000170017	214	ALCAM	activated leukocyte cell adhesion molecule	-1.07269	5.62099e-20
ENSG00000100162	79019	CENPM	centromere protein M	3.60687	6.39142e-20
ENSG00000170515	5036	PA2G4	proliferation-associated 2G4	0.915488	6.43606e-20
ENSG00000149218	23052	ENDOD1	endonuclease domain containing 1	-1.23274	6.79486e-20
ENSG00000089685	332	BIRC5	baculoviral IAP repeat containing 5	1.35386	7.12368e-20
ENSG00000013810	10460	TACC3	transforming acidic coiled-coil containing protein 3	1.2234	7.56274e-20
ENSG00000183696	7378	UPP1	uridine phosphorylase 1	-1.16897	8.0217e-20
ENSG00000013573	1663	DDX11	DEAD/H-box helicase 11	1.77299	9.08044e-20
ENSG00000168394	6890	TAP1	transporter 1, ATP binding cassette subfamily B member	1.37535	1.04033e-19
ENSG00000138658	55345	ZGRF1	zinc finger GRF-type containing 1	2.36675	1.06161e-19
ENSG00000143878	388	RHOB	ras homolog family member B	-1.18791	1.08478e-19
ENSG00000187239	23048	FNBP1	formin binding protein 1	-1.11757	1.13178e-19
ENSG00000133612	116988	AGAP3	ArfGAP with GTPase domain, ankyrin repeat and PH domain 3	1.16808	1.22074e-19
ENSG00000167996	2495	FTH1	ferritin heavy chain 1	-2.03915	1.22857e-19
ENSG00000097046	8317	CDC7	cell division cycle 7	1.8655	1.43731e-19
ENSG00000131620	55107	ANO1	anoctamin 1	1.40816	1.43822e-19
ENSG00000149115	85456	TNKS1BP1	tankyrase 1 binding protein 1	-0.944659	1.61554e-19
ENSG00000168453	55806	HR	HR, lysine demethylase and nuclear receptor corepressor	1.78572	1.64633e-19
ENSG00000187608	9636	ISG15	ISG15 ubiquitin-like modifier	1.48501	1.6488e-19
ENSG00000123989	79586	CHPF	chondroitin polymerizing factor	-1.13138	1.66965e-19
ENSG00000112983	10902	BRD8	bromodomain containing 8	1.21156	1.70576e-19
ENSG00000111885	4121	MAN1A1	mannosidase alpha class 1A member 1	-1.08616	1.71543e-19
ENSG00000073331	80216	ALPK1	alpha kinase 1	-1.29269	1.71602e-19
ENSG00000150527	4253	MIA2	melanoma inhibitory activity 2	-1.15231	1.7227e-19
ENSG00000091651	23594	ORC6	origin recognition complex subunit 6	2.14544	1.7872e-19
ENSG00000110057	81622	UNC93B1	unc-93 homolog B1, TLR signaling regulator	1.47445	1.83861e-19
ENSG00000088812	8455	ATRN	attractin	-1.12571	2.04091e-19
ENSG00000149554	1111	CHEK1	checkpoint kinase 1	1.56628	2.0545e-19
ENSG00000124882	2069	EREG	epiregulin	-1.36209	2.06678e-19
ENSG00000196678	112479	ERI2	ERI1 exoribonuclease family member 2	1.63091	2.16055e-19
ENSG00000109674	55247	NEIL3	nei like DNA glycosylase 3	2.476	2.58463e-19
ENSG00000204389	3303	HSPA1A	heat shock protein family A (Hsp70) member 1A	-3.18216	2.7142e-19
ENSG00000169429	3576	CXCL8	C-X-C motif chemokine ligand 8	-2.36544	2.84239e-19
ENSG00000181788	6478	SIAH2	siah E3 ubiquitin protein ligase 2	-1.19649	3.04592e-19
ENSG00000137266	63027	SLC22A23	solute carrier family 22 member 23	-1.7858	3.09467e-19
ENSG00000131462	7283	TUBG1	tubulin gamma 1	1.25141	3.32655e-19
ENSG00000231925	6892	TAPBP	TAP binding protein	-1.08935	3.35435e-19
ENSG00000184903	83943	IMMP2L	inner mitochondrial membrane peptidase subunit 2	-3.75298	3.484e-19
ENSG00000184584	340061	TMEM173	transmembrane protein 173	1.72031	3.69587e-19
ENSG00000099875	2872	MKNK2	MAP kinase interacting serine/threonine kinase 2	-0.848872	3.78239e-19
ENSG00000260916	9236	CCPG1	cell cycle progression 1	-2.06697	3.9254e-19
ENSG00000104413	54845	ESRP1	epithelial splicing regulatory protein 1	-0.826934	4.26294e-19
ENSG00000125821	92675	DTD1	D-tyrosyl-tRNA deacylase 1	-1.3211	5.14749e-19
ENSG00000150093	3688	ITGB1	integrin subunit beta 1	-0.923467	5.58921e-19
ENSG00000109881	91057	CCDC34	coiled-coil domain containing 34	2.1181	5.75905e-19
ENSG00000047365	116984	ARAP2	ArfGAP with RhoGAP domain, ankyrin repeat and PH domain 2	-1.5763	6.24581e-19
ENSG00000183570	54039	PCBP3	poly(rC) binding protein 3	-3.2051	7.72284e-19
ENSG00000100266	11252	PACSIN2	protein kinase C and casein kinase substrate in neurons 2	0.881689	8.27115e-19
ENSG00000144591	29926	GMPPA	GDP-mannose pyrophosphorylase A	1.19537	8.52483e-19
ENSG00000166483	7465	WEE1	WEE1 G2 checkpoint kinase	1.5454	9.77667e-19
ENSG00000113569	9631	NUP155	nucleoporin 155	1.26151	1.01854e-18
ENSG00000107796	59	ACTA2	actin, alpha 2, smooth muscle, aorta	3.4815	1.04439e-18
ENSG00000132334	5791	PTPRE	protein tyrosine phosphatase, receptor type E	1.6505	1.06056e-18
ENSG00000165804	51222	ZNF219	zinc finger protein 219	1.79305	1.07345e-18
ENSG00000127948	5447	POR	cytochrome p450 oxidoreductase	-1.11061	1.079e-18
ENSG00000136826	9314	KLF4	Kruppel like factor 4	-1.41678	1.16405e-18
ENSG00000091490	23231	SEL1L3	SEL1L family member 3	-0.968902	1.23321e-18
ENSG00000100116	23464	GCAT	glycine C-acetyltransferase	1.59015	1.29421e-18
ENSG00000164051	79714	CCDC51	coiled-coil domain containing 51	2.01633	1.56334e-18
ENSG00000164220	2151	F2RL2	coagulation factor II thrombin receptor like 2	-4.11367	1.60593e-18
ENSG00000138439	150864	FAM117B	family with sequence similarity 117 member B	-1.92236	1.62577e-18
ENSG00000171132	5581	PRKCE	protein kinase C epsilon	-2.08545	1.68301e-18
ENSG00000131746	84951	TNS4	tensin 4	2.10206	1.70328e-18
ENSG00000166831	348093	RBPMS2	RNA binding protein, mRNA processing factor 2	2.30782	1.87046e-18
ENSG00000166881	23306	NEMP1	nuclear envelope integral membrane protein 1	1.33962	1.91899e-18
ENSG00000162521	5928	RBBP4	RB binding protein 4, chromatin remodeling factor	0.987955	1.97609e-18
ENSG00000163297	118429	ANTXR2	anthrax toxin receptor 2	-2.24067	2.17829e-18
ENSG00000187735	6917	TCEA1	transcription elongation factor A1	-1.0577	2.56209e-18
ENSG00000170689	3219	HOXB9	homeobox B9	-1.12724	3.09649e-18
ENSG00000136048	55332	DRAM1	DNA damage regulated autophagy modulator 1	1.16524	3.1629e-18
ENSG00000180921	286077	FAM83H	family with sequence similarity 83 member H	1.00844	3.41718e-18
ENSG00000102547	81617	CAB39L	calcium binding protein 39 like	-3.12873	3.42378e-18
ENSG00000109685	7468	NSD2	nuclear receptor binding SET domain protein 2	0.990186	3.52172e-18
ENSG00000160753	23623	RUSC1	RUN and SH3 domain containing 1	1.24457	3.61962e-18
ENSG00000065600	55248	TMEM206	transmembrane protein 206	-1.39822	3.73703e-18
ENSG00000136828	9649	RALGPS1	Ral GEF with PH domain and SH3 binding motif 1	-2.7114	3.75869e-18
ENSG00000157193	7804	LRP8	LDL receptor related protein 8	-1.48397	3.94558e-18
ENSG00000162496	9249	DHRS3	dehydrogenase/reductase 3	-1.40459	4.33389e-18
ENSG00000155760	8324	FZD7	frizzled class receptor 7	-1.33985	4.98443e-18
ENSG00000116299	57535	KIAA1324	KIAA1324	3.14277	5.39266e-18
ENSG00000196352	1604	CD55	CD55 molecule (Cromer blood group)	-0.973743	6.15802e-18
ENSG00000054611	25771	TBC1D22A	TBC1 domain family member 22A	-1.68544	6.23667e-18
ENSG00000132382	10514	MYBBP1A	MYB binding protein 1a	1.16641	6.44102e-18
ENSG00000137857	53905	DUOX1	dual oxidase 1	2.17745	6.71491e-18
ENSG00000168918	3635	INPP5D	inositol polyphosphate-5-phosphatase D	4.72716	6.88651e-18
ENSG00000186871	54821	ERCC6L	ERCC excision repair 6 like, spindle assembly checkpoint helicase	2.71005	6.94616e-18
ENSG00000108100	219771	CCNY	cyclin Y	-0.969643	7.57584e-18
ENSG00000164506	134957	STXBP5	syntaxin binding protein 5	-1.52237	7.66098e-18
ENSG00000204256	6046	BRD2	bromodomain containing 2	-0.71685	7.78237e-18
ENSG00000123136	10212	DDX39A	DExD-box helicase 39A	1.10627	9.10086e-18
ENSG00000160818	54865	GPATCH4	G-patch domain containing 4	1.56293	9.34869e-18
ENSG00000148219	23245	ASTN2	astrotactin 2	3.11228	1.09002e-17
ENSG00000135540	57224	NHSL1	NHS like 1	-1.66421	1.09983e-17
ENSG00000145362	287	ANK2	ankyrin 2	-3.27958	1.29568e-17
ENSG00000139644	7009	TMBIM6	transmembrane BAX inhibitor motif containing 6	-0.735734	1.3283e-17
ENSG00000119326	8727	CTNNAL1	catenin alpha like 1	0.995054	1.34564e-17
ENSG00000267128	100507218	RNF157-AS1	RNF157 antisense RNA 1	6.54522	1.3904e-17
ENSG00000178607	2081	ERN1	endoplasmic reticulum to nucleus signaling 1	-0.97429	1.42069e-17
ENSG00000142632	128272	ARHGEF19	Rho guanine nucleotide exchange factor 19	1.27948	1.54052e-17
ENSG00000147853	50808	AK3	adenylate kinase 3	1.03973	1.57787e-17
ENSG00000073792	10644	IGF2BP2	insulin like growth factor 2 mRNA binding protein 2	-0.883666	1.6412e-17
ENSG00000113810	10051	SMC4	structural maintenance of chromosomes 4	1.25994	1.65468e-17
ENSG00000128881	146057	TTBK2	tau tubulin kinase 2	-1.90083	1.69136e-17
ENSG00000150556	130576	LYPD6B	LY6/PLAUR domain containing 6B	-2.01505	1.72571e-17
ENSG00000047578	23247	KIAA0556	KIAA0556	-1.71382	1.73466e-17
ENSG00000137216	55362	TMEM63B	transmembrane protein 63B	1.12268	1.75953e-17
ENSG00000080986	10403	NDC80	NDC80, kinetochore complex component	1.71234	2.03992e-17
ENSG00000159842	29	ABR	ABR, RhoGEF and GTPase activating protein	-1.08038	2.04612e-17
ENSG00000154640	10950	BTG3	BTG anti-proliferation factor 3	1.11959	2.21305e-17
ENSG00000113719	57222	ERGIC1	endoplasmic reticulum-golgi intermediate compartment 1	-0.975237	2.28162e-17
ENSG00000182054	3418	IDH2	isocitrate dehydrogenase (NADP(+)) 2, mitochondrial	1.40558	2.2865e-17
ENSG00000082805	23085	ERC1	ELKS/RAB6-interacting/CAST family member 1	-1.14125	2.48309e-17
ENSG00000184009	71	ACTG1	actin gamma 1	-0.723134	2.55633e-17
ENSG00000172348	10231	RCAN2	regulator of calcineurin 2	-6.25109	3.0148e-17
ENSG00000145476	285440	CYP4V2	cytochrome P450 family 4 subfamily V member 2	-2.57841	3.2803e-17
ENSG00000157259	57798	GATAD1	GATA zinc finger domain containing 1	-1.23719	3.3188e-17
ENSG00000142657	5226	PGD	phosphogluconate dehydrogenase	-0.899431	3.42892e-17
ENSG00000115902	6509	SLC1A4	solute carrier family 1 member 4	-1.19065	3.68877e-17
ENSG00000140948	23174	ZCCHC14	zinc finger CCHC-type containing 14	-1.00814	6.04243e-17
ENSG00000150991	7316	UBC	ubiquitin C	-1.10537	6.07887e-17
ENSG00000130713	23404	EXOSC2	exosome component 2	1.32553	6.75712e-17
ENSG00000183431	10946	SF3A3	splicing factor 3a subunit 3	0.956562	6.76054e-17
ENSG00000168061	29901	SAC3D1	SAC3 domain containing 1	1.75202	6.91569e-17
ENSG00000160703	79671	NLRX1	NLR family member X1	1.64088	7.37376e-17
ENSG00000095319	23511	NUP188	nucleoporin 188	0.877549	7.45063e-17
ENSG00000133424	9215	LARGE1	LARGE xylosyl- and glucuronyltransferase 1	-3.98014	7.56316e-17
ENSG00000138162	10579	TACC2	transforming acidic coiled-coil containing protein 2	-1.22526	7.81551e-17
ENSG00000138646	51191	HERC5	HECT and RLD domain containing E3 ubiquitin protein ligase 5	1.58652	8.03033e-17
ENSG00000205730	162073	ITPRIPL2	ITPRIP like 2	-0.978693	8.45269e-17
ENSG00000070778	11099	PTPN21	protein tyrosine phosphatase, non-receptor type 21	-1.72009	8.68218e-17
ENSG00000164494	57107	PDSS2	decaprenyl diphosphate synthase subunit 2	-1.96813	8.90181e-17
ENSG00000170266	2720	GLB1	galactosidase beta 1	-1.23779	9.37384e-17
ENSG00000136003	23479	ISCU	iron-sulfur cluster assembly enzyme	0.896377	9.81561e-17
ENSG00000110841	8496	PPFIBP1	PPFIA binding protein 1	0.988364	1.09281e-16
ENSG00000131650	79412	KREMEN2	kringle containing transmembrane protein 2	2.19632	1.22574e-16
ENSG00000127586	63922	CHTF18	chromosome transmission fidelity factor 18	1.54211	1.2368e-16
ENSG00000148400	4851	NOTCH1	notch 1	1.12602	1.26911e-16
ENSG00000111912	135112	NCOA7	nuclear receptor coactivator 7	-1.31988	1.39448e-16
ENSG00000182446	55666	NPLOC4	NPL4 homolog, ubiquitin recognition factor	-0.821457	1.4139e-16
ENSG00000113269	55819	RNF130	ring finger protein 130	-1.19656	1.425e-16
ENSG00000107771	54462	CCSER2	coiled-coil serine rich protein 2	-1.14535	1.69363e-16
ENSG00000163507	57650	CIP2A	cell proliferation regulating inhibitor of protein phosphatase 2A	1.90374	1.71527e-16
ENSG00000125968	3397	ID1	inhibitor of DNA binding 1, HLH protein	-1.13424	1.72048e-16
ENSG00000164989	203238	CCDC171	coiled-coil domain containing 171	-3.47287	1.79474e-16
ENSG00000164331	57763	ANKRA2	ankyrin repeat family A member 2	1.33608	1.80227e-16
ENSG00000124641	9477	MED20	mediator complex subunit 20	1.44702	1.81832e-16
ENSG00000125449	79637	ARMC7	armadillo repeat containing 7	-1.56593	1.9333e-16
ENSG00000124299	5184	PEPD	peptidase D	-1.65156	1.95417e-16
ENSG00000219507	NA	NA	NA	-2.09366	1.9761e-16
ENSG00000148019	84131	CEP78	centrosomal protein 78	1.26531	1.9819e-16
ENSG00000152253	57405	SPC25	SPC25, NDC80 kinetochore complex component	2.83909	1.98261e-16
ENSG00000147044	8573	CASK	calcium/calmodulin dependent serine protein kinase	-1.2418	2.11434e-16
ENSG00000145349	817	CAMK2D	calcium/calmodulin dependent protein kinase II delta	-1.24654	2.35934e-16
ENSG00000035862	7077	TIMP2	TIMP metallopeptidase inhibitor 2	-0.895255	2.41203e-16
ENSG00000139163	55500	ETNK1	ethanolamine kinase 1	-1.01712	2.77484e-16
ENSG00000044115	1495	CTNNA1	catenin alpha 1	-0.698465	2.83014e-16
ENSG00000140718	79068	FTO	FTO, alpha-ketoglutarate dependent dioxygenase	-1.41812	2.87065e-16
ENSG00000278540	31	ACACA	acetyl-CoA carboxylase alpha	-0.928485	2.92387e-16
ENSG00000023697	51071	DERA	deoxyribose-phosphate aldolase	1.38189	3.11783e-16
ENSG00000196754	6273	S100A2	S100 calcium binding protein A2	2.27388	3.42044e-16
ENSG00000175879	3234	HOXD8	homeobox D8	-1.94505	3.45085e-16
ENSG00000137135	84904	ARHGEF39	Rho guanine nucleotide exchange factor 39	2.65483	3.51725e-16
ENSG00000189283	2272	FHIT	fragile histidine triad	-5.02673	3.5213e-16
ENSG00000251003	NA	NA	NA	-1.97992	3.56406e-16
ENSG00000132837	29958	DMGDH	dimethylglycine dehydrogenase	-4.54197	3.62106e-16
ENSG00000124207	1434	CSE1L	chromosome segregation 1 like	0.868161	3.71929e-16
ENSG00000105993	10049	DNAJB6	DnaJ heat shock protein family (Hsp40) member B6	-1.26184	3.97531e-16
ENSG00000111581	57122	NUP107	nucleoporin 107	1.1172	3.98363e-16
ENSG00000133315	28992	MACROD1	MACRO domain containing 1	-2.0012	4.17599e-16
ENSG00000178971	80169	CTC1	CST telomere replication complex component 1	1.36815	4.45199e-16
ENSG00000197858	8733	GPAA1	glycosylphosphatidylinositol anchor attachment 1	1.15623	4.99383e-16
ENSG00000157514	1831	TSC22D3	TSC22 domain family member 3	-1.38789	5.05871e-16
ENSG00000166165	1152	CKB	creatine kinase B	1.09533	5.07319e-16
ENSG00000167004	2923	PDIA3	protein disulfide isomerase family A member 3	-0.727805	5.07699e-16
ENSG00000131711	4131	MAP1B	microtubule associated protein 1B	-0.991729	5.13519e-16
ENSG00000105784	154661	RUNDC3B	RUN domain containing 3B	-1.86653	5.59699e-16
ENSG00000166575	65084	TMEM135	transmembrane protein 135	-1.34311	5.62043e-16
ENSG00000132510	23135	KDM6B	lysine demethylase 6B	-0.995898	5.80677e-16
ENSG00000137094	25822	DNAJB5	DnaJ heat shock protein family (Hsp40) member B5	2.02026	6.37912e-16
ENSG00000130766	83667	SESN2	sestrin 2	-0.847005	6.73433e-16
ENSG00000204228	7923	HSD17B8	hydroxysteroid 17-beta dehydrogenase 8	2.10047	6.90967e-16
ENSG00000086062	2683	B4GALT1	beta-1,4-galactosyltransferase 1	-0.978262	7.29677e-16
ENSG00000081154	57092	PCNP	PEST proteolytic signal containing nuclear protein	1.08364	7.52246e-16
ENSG00000158528	55607	PPP1R9A	protein phosphatase 1 regulatory subunit 9A	-1.83603	7.58453e-16
ENSG00000105223	23646	PLD3	phospholipase D family member 3	-1.02272	7.63858e-16
ENSG00000155066	150696	PROM2	prominin 2	3.62747	7.70276e-16
ENSG00000122257	5930	RBBP6	RB binding protein 6, ubiquitin ligase	-0.966809	7.70462e-16
ENSG00000176953	84901	NFATC2IP	nuclear factor of activated T cells 2 interacting protein	1.23264	8.39762e-16
ENSG00000152818	7402	UTRN	utrophin	-1.67324	8.4095e-16
ENSG00000137124	219	ALDH1B1	aldehyde dehydrogenase 1 family member B1	1.17173	8.42951e-16
ENSG00000106688	6505	SLC1A1	solute carrier family 1 member 1	-2.47675	8.75327e-16
ENSG00000117020	10000	AKT3	AKT serine/threonine kinase 3	-1.77786	9.19126e-16
ENSG00000179918	22928	SEPHS2	selenophosphate synthetase 2	-0.830745	9.37398e-16
ENSG00000155304	6782	HSPA13	heat shock protein family A (Hsp70) member 13	-0.894612	9.40765e-16
ENSG00000102265	7076	TIMP1	TIMP metallopeptidase inhibitor 1	-0.903459	9.47922e-16
ENSG00000178295	348654	GEN1	GEN1, Holliday junction 5' flap endonuclease	2.02844	9.49087e-16
ENSG00000182809	1397	CRIP2	cysteine rich protein 2	1.6321	1.04482e-15
ENSG00000164236	651746	ANKRD33B	ankyrin repeat domain 33B	1.48169	1.05352e-15
ENSG00000213859	147040	KCTD11	potassium channel tetramerization domain containing 11	1.67105	1.07634e-15
ENSG00000166897	114794	ELFN2	extracellular leucine rich repeat and fibronectin type III domain containing 2	1.08929	1.09693e-15
ENSG00000163811	23160	WDR43	WD repeat domain 43	0.851433	1.15487e-15
ENSG00000167747	84798	C19orf48	chromosome 19 open reading frame 48	1.18719	1.15647e-15
ENSG00000168393	1841	DTYMK	deoxythymidylate kinase	1.62464	1.16453e-15
ENSG00000153015	10283	CWC27	CWC27 spliceosome associated protein homolog	-1.53866	1.17629e-15
ENSG00000198964	259230	SGMS1	sphingomyelin synthase 1	-1.13899	1.20084e-15
ENSG00000173950	152002	XXYLT1	xyloside xylosyltransferase 1	-2.69799	1.20263e-15
ENSG00000157764	673	BRAF	B-Raf proto-oncogene, serine/threonine kinase	-1.07753	1.27221e-15
ENSG00000176208	79915	ATAD5	ATPase family, AAA domain containing 5	2.30375	1.32692e-15
ENSG00000134802	29015	SLC43A3	solute carrier family 43 member 3	2.38594	1.33462e-15
ENSG00000100592	23002	DAAM1	dishevelled associated activator of morphogenesis 1	-1.58074	1.62899e-15
ENSG00000196284	8464	SUPT3H	SPT3 homolog, SAGA and STAGA complex component	-3.69964	1.63906e-15
ENSG00000154153	54463	RETREG1	reticulophagy regulator 1	-2.11841	1.843e-15
ENSG00000145293	58478	ENOPH1	enolase-phosphatase 1	1.02146	1.88439e-15
ENSG00000253729	5591	PRKDC	protein kinase, DNA-activated, catalytic polypeptide	0.920876	1.89446e-15
ENSG00000105778	23080	AVL9	AVL9 cell migration associated	-0.923116	2.00857e-15
ENSG00000175216	9793	CKAP5	cytoskeleton associated protein 5	0.822682	2.08752e-15
ENSG00000165476	221035	REEP3	receptor accessory protein 3	-1.28993	2.1127e-15
ENSG00000092201	11198	SUPT16H	SPT16 homolog, facilitates chromatin remodeling subunit	0.735823	2.22174e-15
ENSG00000167193	1398	CRK	CRK proto-oncogene, adaptor protein	-0.778292	2.28306e-15
ENSG00000126787	9787	DLGAP5	DLG associated protein 5	1.48593	2.61373e-15
ENSG00000100647	9766	SUSD6	sushi domain containing 6	1.20055	3.03448e-15
ENSG00000235109	64288	ZSCAN31	zinc finger and SCAN domain containing 31	-1.7538	3.05346e-15
ENSG00000115756	3241	HPCAL1	hippocalcin like 1	-0.901584	3.12694e-15
ENSG00000089486	29965	CDIP1	cell death inducing p53 target 1	2.08215	3.32562e-15
ENSG00000168209	54541	DDIT4	DNA damage inducible transcript 4	-1.18093	3.35348e-15
ENSG00000211459	4549	RNR1	s-rRNA	1.02946	3.36001e-15
ENSG00000198700	55705	IPO9	importin 9	1.00301	3.52939e-15
ENSG00000144645	114884	OSBPL10	oxysterol binding protein like 10	-1.3003	3.60639e-15
ENSG00000170779	55038	CDCA4	cell division cycle associated 4	1.3463	3.7324e-15
ENSG00000148344	9536	PTGES	prostaglandin E synthase	1.75971	3.89078e-15
ENSG00000188522	644815	FAM83G	family with sequence similarity 83 member G	-0.957603	4.09329e-15
ENSG00000177602	83903	HASPIN	histone H3 associated protein kinase	2.16776	4.15766e-15
ENSG00000132563	51308	REEP2	receptor accessory protein 2	1.67488	4.20909e-15
ENSG00000171658	344887	NMRAL2P	NmrA like redox sensor 2, pseudogene	-3.72296	4.4196e-15
ENSG00000107731	219699	UNC5B	unc-5 netrin receptor B	-0.940761	4.4575e-15
ENSG00000072274	7037	TFRC	transferrin receptor	-0.786293	4.97597e-15
ENSG00000112039	2178	FANCE	Fanconi anemia complementation group E	1.97384	5.05685e-15
ENSG00000160606	116238	TLCD1	TLC domain containing 1	2.2875	5.05812e-15
ENSG00000102572	8428	STK24	serine/threonine kinase 24	-0.848651	5.50647e-15
ENSG00000012061	2067	ERCC1	ERCC excision repair 1, endonuclease non-catalytic subunit	1.04548	5.637e-15
ENSG00000111907	7164	TPD52L1	tumor protein D52 like 1	-1.33551	5.72344e-15
ENSG00000122884	5033	P4HA1	prolyl 4-hydroxylase subunit alpha 1	-0.872523	6.05089e-15
ENSG00000141076	84916	UTP4	UTP4, small subunit processome component	1.02381	6.19718e-15
ENSG00000005801	7748	ZNF195	zinc finger protein 195	1.34507	7.12021e-15
ENSG00000168159	149603	RNF187	ring finger protein 187	-0.84557	7.31681e-15
ENSG00000164111	308	ANXA5	annexin A5	-0.746919	7.66392e-15
ENSG00000006715	27072	VPS41	VPS41, HOPS complex subunit	-1.03199	7.92819e-15
ENSG00000159216	861	RUNX1	runt related transcription factor 1	-0.95003	8.28773e-15
ENSG00000134775	80206	FHOD3	formin homology 2 domain containing 3	-3.50241	8.78434e-15
ENSG00000196584	7516	XRCC2	X-ray repair cross complementing 2	2.15506	8.81609e-15
ENSG00000164104	3148	HMGB2	high mobility group box 2	1.04223	9.5003e-15
ENSG00000168264	359948	IRF2BP2	interferon regulatory factor 2 binding protein 2	-0.906777	1.04703e-14
ENSG00000148840	23082	PPRC1	peroxisome proliferator-activated receptor gamma, coactivator-related 1	0.963367	1.09064e-14
ENSG00000125304	9375	TM9SF2	transmembrane 9 superfamily member 2	-0.808839	1.11696e-14
ENSG00000121211	84057	MND1	meiotic nuclear divisions 1	2.42477	1.11737e-14
ENSG00000197771	79892	MCMBP	minichromosome maintenance complex binding protein	0.808582	1.1464e-14
ENSG00000085999	8438	RAD54L	RAD54 like	2.6788	1.1703e-14
ENSG00000183763	10293	TRAIP	TRAF interacting protein	2.12663	1.24071e-14
ENSG00000002079	NA	NA	NA	4.06878	1.27577e-14
ENSG00000244405	2119	ETV5	ETS variant 5	-0.816219	1.28049e-14
ENSG00000014216	823	CAPN1	calpain 1	0.891228	1.31495e-14
ENSG00000160117	126549	ANKLE1	ankyrin repeat and LEM domain containing 1	2.52716	1.3279e-14
ENSG00000124608	57505	AARS2	alanyl-tRNA synthetase 2, mitochondrial	1.99658	1.32832e-14
ENSG00000125875	128637	TBC1D20	TBC1 domain family member 20	-0.923371	1.4271e-14
ENSG00000135446	1019	CDK4	cyclin dependent kinase 4	1.1254	1.44077e-14
ENSG00000157827	114793	FMNL2	formin like 2	-1.15424	1.45632e-14
ENSG00000204248	1302	COL11A2	collagen type XI alpha 2 chain	-2.10383	1.55554e-14
ENSG00000163781	11073	TOPBP1	DNA topoisomerase II binding protein 1	1.11008	1.57537e-14
ENSG00000150967	23457	ABCB9	ATP binding cassette subfamily B member 9	1.70915	1.63724e-14
ENSG00000139083	2120	ETV6	ETS variant 6	-1.64409	1.65097e-14
ENSG00000008083	3720	JARID2	jumonji and AT-rich interaction domain containing 2	-1.28757	1.70442e-14
ENSG00000033100	54480	CHPF2	chondroitin polymerizing factor 2	-1.21524	1.74524e-14
ENSG00000112029	26271	FBXO5	F-box protein 5	1.39202	1.84998e-14
ENSG00000090020	6548	SLC9A1	solute carrier family 9 member A1	-1.22063	1.99534e-14
ENSG00000136643	26750	RPS6KC1	ribosomal protein S6 kinase C1	-1.23407	2.15242e-14
ENSG00000145246	57205	ATP10D	ATPase phospholipid transporting 10D (putative)	-1.59245	2.16779e-14
ENSG00000138376	580	BARD1	BRCA1 associated RING domain 1	2.06174	2.29713e-14
ENSG00000075218	51512	GTSE1	G2 and S-phase expressed 1	1.67119	2.33073e-14
ENSG00000223573	257000	TINCR	TINCR ubiquitin domain containing	1.8494	2.43666e-14
ENSG00000125450	79902	NUP85	nucleoporin 85	1.07396	2.64828e-14
ENSG00000272068	NA	NA	NA	-1.5529	2.71947e-14
ENSG00000121964	79712	GTDC1	glycosyltransferase like domain containing 1	-1.74909	2.78498e-14
ENSG00000166046	255394	TCP11L2	t-complex 11 like 2	-1.64037	2.81334e-14
ENSG00000148357	256158	HMCN2	hemicentin 2	5.71094	3.01517e-14
ENSG00000186767	139886	SPIN4	spindlin family member 4	2.39422	3.07739e-14
ENSG00000184208	79640	C22orf46	chromosome 22 open reading frame 46	-1.44687	3.08763e-14
ENSG00000052841	55761	TTC17	tetratricopeptide repeat domain 17	-0.980272	3.23119e-14
ENSG00000185950	8660	IRS2	insulin receptor substrate 2	-0.96423	3.46799e-14
ENSG00000105676	93436	ARMC6	armadillo repeat containing 6	1.74338	3.60164e-14
ENSG00000178035	3615	IMPDH2	inosine monophosphate dehydrogenase 2	0.702216	3.74164e-14
ENSG00000170860	27258	LSM3	LSM3 homolog, U6 small nuclear RNA and mRNA degradation associated	1.13478	4.04248e-14
ENSG00000144560	9686	VGLL4	vestigial like family member 4	-1.19921	4.06089e-14
ENSG00000017483	92745	SLC38A5	solute carrier family 38 member 5	1.34773	4.11966e-14
ENSG00000140545	4240	MFGE8	milk fat globule-EGF factor 8 protein	-0.979995	4.12596e-14
ENSG00000138346	1763	DNA2	DNA replication helicase/nuclease 2	2.1227	4.14467e-14
ENSG00000166197	9221	NOLC1	nucleolar and coiled-body phosphoprotein 1	0.700661	4.24744e-14
ENSG00000078900	7161	TP73	tumor protein p73	1.88965	4.38082e-14
ENSG00000127824	7277	TUBA4A	tubulin alpha 4a	1.30729	4.58177e-14
ENSG00000151552	5860	QDPR	quinoid dihydropteridine reductase	1.39648	4.66813e-14
ENSG00000128965	79094	CHAC1	ChaC glutathione specific gamma-glutamylcyclotransferase 1	-0.916803	4.75143e-14
ENSG00000145545	6715	SRD5A1	steroid 5 alpha-reductase 1	-1.15396	4.95362e-14
ENSG00000104419	10397	NDRG1	N-myc downstream regulated 1	-0.76489	5.4205e-14
ENSG00000006016	9244	CRLF1	cytokine receptor like factor 1	1.24083	5.57857e-14
ENSG00000018236	1272	CNTN1	contactin 1	-4.90385	5.77027e-14
ENSG00000101236	11237	RNF24	ring finger protein 24	-1.14988	5.92586e-14
ENSG00000179409	50628	GEMIN4	gem nuclear organelle associated protein 4	1.23711	6.06508e-14
ENSG00000084693	60509	AGBL5	ATP/GTP binding protein like 5	1.17492	6.21359e-14
ENSG00000038382	7204	TRIO	trio Rho guanine nucleotide exchange factor	-1.02771	6.36015e-14
ENSG00000165175	58526	MID1IP1	MID1 interacting protein 1	-0.861106	6.75392e-14
ENSG00000186185	146909	KIF18B	kinesin family member 18B	1.58435	6.81971e-14
ENSG00000173535	8794	TNFRSF10C	TNF receptor superfamily member 10c	2.41819	6.8449e-14
ENSG00000177352	64925	CCDC71	coiled-coil domain containing 71	1.55959	7.30796e-14
ENSG00000176407	56888	KCMF1	potassium channel modulatory factor 1	-0.903752	7.62313e-14
ENSG00000186866	23275	POFUT2	protein O-fucosyltransferase 2	-1.23089	7.92973e-14
ENSG00000162434	3716	JAK1	Janus kinase 1	-0.791528	8.09701e-14
ENSG00000204054	NA	NA	NA	-0.774709	8.58339e-14
ENSG00000148297	6837	MED22	mediator complex subunit 22	1.41293	9.31205e-14
ENSG00000166900	6809	STX3	syntaxin 3	-0.95047	9.68284e-14
ENSG00000173540	29925	GMPPB	GDP-mannose pyrophosphorylase B	1.56109	9.87246e-14
ENSG00000258441	283624	LINC00641	long intergenic non-protein coding RNA 641	-1.69147	1.00408e-13
ENSG00000027869	9047	SH2D2A	SH2 domain containing 2A	4.08592	1.03721e-13
ENSG00000102977	65057	ACD	ACD, shelterin complex subunit and telomerase recruitment factor	1.27206	1.05786e-13
ENSG00000151693	8853	ASAP2	ArfGAP with SH3 domain, ankyrin repeat and PH domain 2	-1.14402	1.08023e-13
ENSG00000107438	9124	PDLIM1	PDZ and LIM domain 1	1.02227	1.09549e-13
ENSG00000144231	5433	POLR2D	RNA polymerase II subunit D	0.960857	1.25829e-13
ENSG00000157881	55229	PANK4	pantothenate kinase 4	1.452	1.3069e-13
ENSG00000136943	1515	CTSV	cathepsin V	1.64704	1.32905e-13
ENSG00000155313	29761	USP25	ubiquitin specific peptidase 25	-1.16683	1.47773e-13
ENSG00000115241	5496	PPM1G	protein phosphatase, Mg2+/Mn2+ dependent 1G	0.809753	1.49043e-13
ENSG00000056736	55540	IL17RB	interleukin 17 receptor B	2.33034	1.56667e-13
ENSG00000155252	55361	PI4K2A	phosphatidylinositol 4-kinase type 2 alpha	0.966148	1.62148e-13
ENSG00000100526	1033	CDKN3	cyclin dependent kinase inhibitor 3	1.62559	1.67861e-13
ENSG00000166068	161742	SPRED1	sprouty related EVH1 domain containing 1	-0.99038	1.70911e-13
ENSG00000158467	23382	AHCYL2	adenosylhomocysteinase like 2	-1.36237	1.76646e-13
ENSG00000198948	9848	MFAP3L	microfibril associated protein 3 like	-1.38351	1.87745e-13
ENSG00000111266	80824	DUSP16	dual specificity phosphatase 16	-1.09259	1.87891e-13
ENSG00000065809	83641	FAM107B	family with sequence similarity 107 member B	-1.01692	1.89664e-13
ENSG00000099889	421	ARVCF	ARVCF, delta catenin family member	1.23676	1.91949e-13
ENSG00000102763	23078	VWA8	von Willebrand factor A domain containing 8	-1.40877	1.95866e-13
ENSG00000204516	4277	MICB	MHC class I polypeptide-related sequence B	1.12509	1.96972e-13
ENSG00000149929	8479	HIRIP3	HIRA interacting protein 3	2.03168	2.01119e-13
ENSG00000111371	81539	SLC38A1	solute carrier family 38 member 1	-0.868429	2.05445e-13
ENSG00000186417	342035	GLDN	gliomedin	-4.34474	2.06392e-13
ENSG00000111110	57460	PPM1H	protein phosphatase, Mg2+/Mn2+ dependent 1H	-2.08831	2.14006e-13
ENSG00000175198	5095	PCCA	propionyl-CoA carboxylase alpha subunit	-1.76422	2.22543e-13
ENSG00000074800	2023	ENO1	enolase 1	-0.857448	2.24902e-13
ENSG00000033327	9846	GAB2	GRB2 associated binding protein 2	-1.93098	2.25004e-13
ENSG00000137309	3159	HMGA1	high mobility group AT-hook 1	-0.837642	2.2721e-13
ENSG00000133131	79710	MORC4	MORC family CW-type zinc finger 4	1.03843	2.29358e-13
ENSG00000130244	147965	FAM98C	family with sequence similarity 98 member C	1.71377	2.34861e-13
ENSG00000105397	7297	TYK2	tyrosine kinase 2	1.24813	2.37243e-13
ENSG00000162063	899	CCNF	cyclin F	1.45271	2.4903e-13
ENSG00000174705	285590	SH3PXD2B	SH3 and PX domains 2B	-1.08614	2.58908e-13
ENSG00000164733	1508	CTSB	cathepsin B	-0.747252	2.61771e-13
ENSG00000154146	4900	NRGN	neurogranin	2.76226	2.78627e-13
ENSG00000138018	85465	SELENOI	selenoprotein I	-0.96662	2.86265e-13
ENSG00000166451	55839	CENPN	centromere protein N	1.32226	3.07737e-13
ENSG00000170356	401428	OR2A20P	olfactory receptor family 2 subfamily A member 20 pseudogene	-2.76553	3.08105e-13
ENSG00000224294	101927501	PINCR	p53-induced noncoding RNA	3.3924	3.08838e-13
ENSG00000166734	113201	CASC4	cancer susceptibility 4	-0.926339	3.30037e-13
ENSG00000100479	5427	POLE2	DNA polymerase epsilon 2, accessory subunit	2.40525	3.38398e-13
ENSG00000171603	22883	CLSTN1	calsyntenin 1	-0.761428	3.50354e-13
ENSG00000188176	342527	SMTNL2	smoothelin like 2	3.25127	3.53404e-13
ENSG00000204710	387778	SPDYC	speedy/RINGO cell cycle regulator family member C	4.48124	3.65108e-13
ENSG00000159399	3099	HK2	hexokinase 2	-0.741735	3.67634e-13
ENSG00000189334	57402	S100A14	S100 calcium binding protein A14	0.874291	3.94448e-13
ENSG00000108654	1655	DDX5	DEAD-box helicase 5	-0.79223	4.10492e-13
ENSG00000198586	9874	TLK1	tousled like kinase 1	-1.03046	4.20312e-13
ENSG00000049618	57492	ARID1B	AT-rich interaction domain 1B	-1.22775	4.24201e-13
ENSG00000012171	7869	SEMA3B	semaphorin 3B	1.41282	4.24295e-13
ENSG00000149043	90019	SYT8	synaptotagmin 8	7.24199	4.46359e-13
ENSG00000151422	2241	FER	FER tyrosine kinase	-1.13462	4.60126e-13
ENSG00000186281	150763	GPAT2	glycerol-3-phosphate acyltransferase 2, mitochondrial	2.25863	4.62617e-13
ENSG00000123416	10376	TUBA1B	tubulin alpha 1b	1.18561	4.66139e-13
ENSG00000213931	3046	HBE1	hemoglobin subunit epsilon 1	-0.880424	5.02508e-13
ENSG00000114480	2632	GBE1	1,4-alpha-glucan branching enzyme 1	-0.958508	5.09824e-13
ENSG00000114491	7372	UMPS	uridine monophosphate synthetase	1.32369	5.25102e-13
ENSG00000115295	79745	CLIP4	CAP-Gly domain containing linker protein family member 4	-0.895601	5.28394e-13
ENSG00000196358	84628	NTNG2	netrin G2	-2.67518	5.408e-13
ENSG00000073910	10129	FRY	FRY microtubule binding protein	-3.33199	5.70032e-13
ENSG00000181885	1366	CLDN7	claudin 7	-0.888117	6.23541e-13
ENSG00000159147	29980	DONSON	downstream neighbor of SON	1.32844	6.53801e-13
ENSG00000156876	163786	SASS6	SAS-6 centriolar assembly protein	1.87618	6.74863e-13
ENSG00000128944	90417	KNSTRN	kinetochore localized astrin (SPAG5) binding protein	1.28151	6.83273e-13
ENSG00000186638	347240	KIF24	kinesin family member 24	2.54147	6.83815e-13
ENSG00000130338	56995	TULP4	tubby like protein 4	-1.11808	6.91862e-13
ENSG00000030582	2896	GRN	granulin precursor	-0.972183	6.95366e-13
ENSG00000187091	5333	PLCD1	phospholipase C delta 1	1.62887	7.04477e-13
ENSG00000100726	9894	TELO2	telomere maintenance 2	1.47877	7.28567e-13
ENSG00000112182	60468	BACH2	BTB domain and CNC homolog 2	-3.19325	7.72835e-13
ENSG00000068323	7030	TFE3	transcription factor binding to IGHM enhancer 3	-1.07293	7.99385e-13
ENSG00000078081	27074	LAMP3	lysosomal associated membrane protein 3	-1.07942	8.06402e-13
ENSG00000187446	11261	CHP1	calcineurin like EF-hand protein 1	-0.801874	8.31313e-13
ENSG00000178921	5198	PFAS	phosphoribosylformylglycinamidine synthase	1.58974	8.53009e-13
ENSG00000205277	10071	MUC12	mucin 12, cell surface associated	-5.37849	9.67928e-13
ENSG00000159733	57732	ZFYVE28	zinc finger FYVE-type containing 28	-1.51081	9.6877e-13
ENSG00000050555	10319	LAMC3	laminin subunit gamma 3	1.56579	1.03302e-12
ENSG00000117153	59349	KLHL12	kelch like family member 12	0.928857	1.05313e-12
ENSG00000154839	220134	SKA1	spindle and kinetochore associated complex subunit 1	1.62995	1.05317e-12
ENSG00000164292	22836	RHOBTB3	Rho related BTB domain containing 3	-0.914433	1.06323e-12
ENSG00000155189	55326	AGPAT5	1-acylglycerol-3-phosphate O-acyltransferase 5	-1.14585	1.08003e-12
ENSG00000074211	5522	PPP2R2C	protein phosphatase 2 regulatory subunit Bgamma	-1.13332	1.13256e-12
ENSG00000117139	10765	KDM5B	lysine demethylase 5B	-0.80537	1.19008e-12
ENSG00000118454	81573	ANKRD13C	ankyrin repeat domain 13C	-1.05465	1.22412e-12
ENSG00000120868	317	APAF1	apoptotic peptidase activating factor 1	1.45719	1.2861e-12
ENSG00000140474	25989	ULK3	unc-51 like kinase 3	1.03098	1.29726e-12
ENSG00000180329	124808	CCDC43	coiled-coil domain containing 43	1.2009	1.31466e-12
ENSG00000189091	23450	SF3B3	splicing factor 3b subunit 3	0.734576	1.31952e-12
ENSG00000151150	288	ANK3	ankyrin 3	-4.30033	1.44085e-12
ENSG00000065883	8621	CDK13	cyclin dependent kinase 13	-0.986989	1.4477e-12
ENSG00000179094	5187	PER1	period circadian regulator 1	-0.859515	1.57586e-12
ENSG00000152492	152137	CCDC50	coiled-coil domain containing 50	-0.946663	1.63422e-12
ENSG00000196526	60312	AFAP1	actin filament associated protein 1	-1.07219	1.69281e-12
ENSG00000183963	6525	SMTN	smoothelin	0.968417	1.71902e-12
ENSG00000066777	10565	ARFGEF1	ADP ribosylation factor guanine nucleotide exchange factor 1	-1.06191	1.73358e-12
ENSG00000044574	3309	HSPA5	heat shock protein family A (Hsp70) member 5	-0.71921	1.73721e-12
ENSG00000177888	360023	ZBTB41	zinc finger and BTB domain containing 41	-1.18665	1.8109e-12
ENSG00000070087	5217	PFN2	profilin 2	-1.00518	1.91349e-12
ENSG00000166145	6692	SPINT1	serine peptidase inhibitor, Kunitz type 1	-0.818388	1.92933e-12
ENSG00000151131	121053	C12orf45	chromosome 12 open reading frame 45	1.55485	1.97337e-12
ENSG00000169188	27301	APEX2	apurinic/apyrimidinic endodeoxyribonuclease 2	1.27371	2.01063e-12
ENSG00000114062	7337	UBE3A	ubiquitin protein ligase E3A	-0.882301	2.0114e-12
ENSG00000070214	23446	SLC44A1	solute carrier family 44 member 1	-0.972266	2.0221e-12
ENSG00000146463	9202	ZMYM4	zinc finger MYM-type containing 4	-0.877533	2.21564e-12
ENSG00000117448	10327	AKR1A1	aldo-keto reductase family 1 member A1	0.918676	2.28084e-12
ENSG00000070950	56852	RAD18	RAD18, E3 ubiquitin protein ligase	1.42734	2.29734e-12
ENSG00000161179	150223	YDJC	YdjC chitooligosaccharide deacetylase homolog	1.30535	2.41616e-12
ENSG00000134046	8932	MBD2	methyl-CpG binding domain protein 2	-0.929587	2.433e-12
ENSG00000167565	29946	SERTAD3	SERTA domain containing 3	-1.21341	2.43576e-12
ENSG00000136271	54606	DDX56	DEAD-box helicase 56	0.967676	2.57573e-12
ENSG00000196576	23654	PLXNB2	plexin B2	0.929415	2.62036e-12
ENSG00000121931	55791	LRIF1	ligand dependent nuclear receptor interacting factor 1	-1.16353	2.94957e-12
ENSG00000168003	6520	SLC3A2	solute carrier family 3 member 2	-0.770997	3.07577e-12
ENSG00000090924	64857	PLEKHG2	pleckstrin homology and RhoGEF domain containing G2	1.33838	3.27143e-12
ENSG00000166780	89927	C16orf45	chromosome 16 open reading frame 45	-1.25638	3.52298e-12
ENSG00000231131	101928687	LINC01468	long intergenic non-protein coding RNA 1468	3.204	3.52436e-12
ENSG00000168116	57691	KIAA1586	KIAA1586	1.71444	3.66719e-12
ENSG00000173575	1106	CHD2	chromodomain helicase DNA binding protein 2	-0.784906	3.6743e-12
ENSG00000136824	10592	SMC2	structural maintenance of chromosomes 2	1.44268	3.69709e-12
ENSG00000156136	1633	DCK	deoxycytidine kinase	1.3346	3.73327e-12
ENSG00000205352	54458	PRR13	proline rich 13	0.946256	3.79518e-12
ENSG00000128573	93986	FOXP2	forkhead box P2	-4.4926	3.7967e-12
ENSG00000184900	6612	SUMO3	small ubiquitin-like modifier 3	1.28528	4.17999e-12
ENSG00000143401	81611	ANP32E	acidic nuclear phosphoprotein 32 family member E	1.04838	4.30521e-12
ENSG00000146373	154214	RNF217	ring finger protein 217	-1.32943	4.47034e-12
ENSG00000158050	1844	DUSP2	dual specificity phosphatase 2	-1.81014	4.7433e-12
ENSG00000145781	51397	COMMD10	COMM domain containing 10	-2.04048	5.25586e-12
ENSG00000166803	9768	PCLAF	PCNA clamp associated factor	3.53786	5.60769e-12
ENSG00000141551	1453	CSNK1D	casein kinase 1 delta	-0.71131	5.71028e-12
ENSG00000059804	6515	SLC2A3	solute carrier family 2 member 3	-0.750113	5.84136e-12
ENSG00000051108	9709	HERPUD1	homocysteine inducible ER protein with ubiquitin like domain 1	-0.815369	6.11389e-12
ENSG00000160214	8568	RRP1	ribosomal RNA processing 1	1.16684	6.15004e-12
ENSG00000163995	84448	ABLIM2	actin binding LIM protein family member 2	-2.54307	6.19119e-12
ENSG00000153936	9653	HS2ST1	heparan sulfate 2-O-sulfotransferase 1	-1.04149	6.43476e-12
ENSG00000149925	226	ALDOA	aldolase, fructose-bisphosphate A	-0.810972	6.57784e-12
ENSG00000229544	390010	NKX1-2	NK1 homeobox 2	2.06488	6.87296e-12
ENSG00000090863	2734	GLG1	golgi glycoprotein 1	-0.750606	7.01322e-12
ENSG00000183087	2621	GAS6	growth arrest specific 6	1.53359	7.29756e-12
ENSG00000165914	145567	TTC7B	tetratricopeptide repeat domain 7B	-1.0943	7.29905e-12
ENSG00000119403	26147	PHF19	PHD finger protein 19	1.38761	7.62688e-12
ENSG00000049323	4052	LTBP1	latent transforming growth factor beta binding protein 1	-4.15225	7.83769e-12
ENSG00000102879	11151	CORO1A	coronin 1A	3.47561	7.97392e-12
ENSG00000135451	10024	TROAP	trophinin associated protein	1.1733	8.62849e-12
ENSG00000031003	51306	FAM13B	family with sequence similarity 13 member B	-1.13164	8.66788e-12
ENSG00000047621	57102	C12orf4	chromosome 12 open reading frame 4	1.56751	8.71335e-12
ENSG00000129810	151648	SGO1	shugoshin 1	2.06596	9.08618e-12
ENSG00000088836	83959	SLC4A11	solute carrier family 4 member 11	1.67527	9.54069e-12
ENSG00000083223	79670	ZCCHC6	zinc finger CCHC-type containing 6	-1.08862	9.6527e-12
ENSG00000196139	8644	AKR1C3	aldo-keto reductase family 1 member C3	-2.8178	9.68927e-12
ENSG00000144821	22989	MYH15	myosin heavy chain 15	1.40215	1.00863e-11
ENSG00000143061	3321	IGSF3	immunoglobulin superfamily member 3	-1.01561	1.03151e-11
ENSG00000156110	132	ADK	adenosine kinase	-1.12957	1.07891e-11
ENSG00000184897	8971	H1FX	H1 histone family member X	-1.82818	1.09026e-11
ENSG00000109787	51274	KLF3	Kruppel like factor 3	-0.92965	1.10763e-11
ENSG00000266680	NA	NA	NA	3.15406	1.12101e-11
ENSG00000139734	81624	DIAPH3	diaphanous related formin 3	1.23669	1.16549e-11
ENSG00000156931	23355	VPS8	VPS8, CORVET complex subunit	-1.06324	1.17707e-11
ENSG00000166845	162681	C18orf54	chromosome 18 open reading frame 54	2.03963	1.24554e-11
ENSG00000153487	3621	ING1	inhibitor of growth family member 1	-1.19325	1.31453e-11
ENSG00000104689	8797	TNFRSF10A	TNF receptor superfamily member 10a	1.06184	1.32832e-11
ENSG00000104331	54928	IMPAD1	inositol monophosphatase domain containing 1	-0.827922	1.33622e-11
ENSG00000184185	3768	KCNJ12	potassium voltage-gated channel subfamily J member 12	1.88011	1.34271e-11
ENSG00000173276	49854	ZBTB21	zinc finger and BTB domain containing 21	-0.869432	1.45503e-11
ENSG00000144136	6574	SLC20A1	solute carrier family 20 member 1	0.662067	1.46602e-11
ENSG00000115425	55825	PECR	peroxisomal trans-2-enoyl-CoA reductase	-1.79804	1.47605e-11
ENSG00000107372	7763	ZFAND5	zinc finger AN1-type containing 5	-0.765711	1.48682e-11
ENSG00000197121	80055	PGAP1	post-GPI attachment to proteins 1	1.79529	1.54592e-11
ENSG00000113742	80315	CPEB4	cytoplasmic polyadenylation element binding protein 4	-1.01916	1.60593e-11
ENSG00000154822	23228	PLCL2	phospholipase C like 2	2.19882	1.6248e-11
ENSG00000134954	2113	ETS1	ETS proto-oncogene 1, transcription factor	-1.25714	1.67224e-11
ENSG00000179361	10620	ARID3B	AT-rich interaction domain 3B	-1.84487	1.70964e-11
ENSG00000100650	6430	SRSF5	serine and arginine rich splicing factor 5	-0.682941	1.74805e-11
ENSG00000166130	121457	IKBIP	IKBKB interacting protein	1.45425	1.7711e-11
ENSG00000066279	259266	ASPM	abnormal spindle microtubule assembly	1.24895	1.83157e-11
ENSG00000066926	2235	FECH	ferrochelatase	-0.857674	1.83479e-11
ENSG00000108932	9120	SLC16A6	solute carrier family 16 member 6	1.54026	1.85234e-11
ENSG00000101311	55612	FERMT1	fermitin family member 1	1.44305	1.8984e-11
ENSG00000090621	8761	PABPC4	poly(A) binding protein cytoplasmic 4	-0.658967	1.91509e-11
ENSG00000196914	23365	ARHGEF12	Rho guanine nucleotide exchange factor 12	-0.854974	1.9317e-11
ENSG00000135535	8763	CD164	CD164 molecule	-0.711087	1.93271e-11
ENSG00000115548	55818	KDM3A	lysine demethylase 3A	-0.707652	1.96154e-11
ENSG00000136002	50649	ARHGEF4	Rho guanine nucleotide exchange factor 4	-1.25829	2.00001e-11
ENSG00000101868	5422	POLA1	DNA polymerase alpha 1, catalytic subunit	1.56471	2.13056e-11
ENSG00000180008	122809	SOCS4	suppressor of cytokine signaling 4	0.960738	2.15037e-11
ENSG00000154217	26207	PITPNC1	phosphatidylinositol transfer protein cytoplasmic 1	-1.06726	2.18347e-11
ENSG00000198753	5365	PLXNB3	plexin B3	2.4676	2.25791e-11
ENSG00000184271	5463	POU6F1	POU class 6 homeobox 1	-2.25167	2.2876e-11
ENSG00000058091	5218	CDK14	cyclin dependent kinase 14	-2.15949	2.2975e-11
ENSG00000168702	53353	LRP1B	LDL receptor related protein 1B	-6.30808	2.34481e-11
ENSG00000133687	83857	TMTC1	transmembrane and tetratricopeptide repeat containing 1	-4.48704	2.38914e-11
ENSG00000134690	55143	CDCA8	cell division cycle associated 8	1.35177	2.41599e-11
ENSG00000173852	23333	DPY19L1	dpy-19 like C-mannosyltransferase 1	-0.969132	2.42798e-11
ENSG00000128590	4189	DNAJB9	DnaJ heat shock protein family (Hsp40) member B9	-1.06144	2.48327e-11
ENSG00000173848	10276	NET1	neuroepithelial cell transforming 1	1.08479	2.68926e-11
ENSG00000063438	57491	AHRR	aryl-hydrocarbon receptor repressor	-1.43101	2.74017e-11
ENSG00000164342	7098	TLR3	toll like receptor 3	2.6278	2.74767e-11
ENSG00000141664	54877	ZCCHC2	zinc finger CCHC-type containing 2	-1.27441	2.78187e-11
ENSG00000114268	5210	PFKFB4	6-phosphofructo-2-kinase/fructose-2,6-biphosphatase 4	-0.949283	2.79102e-11
ENSG00000127022	821	CANX	calnexin	-0.681509	2.79374e-11
ENSG00000123095	79365	BHLHE41	basic helix-loop-helix family member e41	-1.8797	2.82376e-11
ENSG00000129347	65095	KRI1	KRI1 homolog	1.03517	2.84112e-11
ENSG00000084112	54434	SSH1	slingshot protein phosphatase 1	-0.732363	2.92187e-11
ENSG00000103995	22995	CEP152	centrosomal protein 152	1.64465	2.92928e-11
ENSG00000140403	55466	DNAJA4	DnaJ heat shock protein family (Hsp40) member A4	-1.18521	3.04635e-11
ENSG00000133318	10313	RTN3	reticulon 3	-0.739064	3.07054e-11
ENSG00000011485	5536	PPP5C	protein phosphatase 5 catalytic subunit	0.995314	3.09836e-11
ENSG00000119801	51646	YPEL5	yippee like 5	-0.98579	3.17554e-11
ENSG00000161642	25946	ZNF385A	zinc finger protein 385A	1.02931	3.27248e-11
ENSG00000186635	116985	ARAP1	ArfGAP with RhoGAP domain, ankyrin repeat and PH domain 1	0.984841	3.35978e-11
ENSG00000120158	10171	RCL1	RNA terminal phosphate cyclase like 1	1.29767	3.43803e-11
ENSG00000205542	7114	TMSB4X	thymosin beta 4, X-linked	-1.007	3.58587e-11
ENSG00000184162	126382	NR2C2AP	nuclear receptor 2C2 associated protein	1.41329	3.63027e-11
ENSG00000162415	57643	ZSWIM5	zinc finger SWIM-type containing 5	-3.83898	3.88953e-11
ENSG00000153930	162282	ANKFN1	ankyrin repeat and fibronectin type III domain containing 1	-2.34727	4.39898e-11
ENSG00000121753	576	ADGRB2	adhesion G protein-coupled receptor B2	1.38416	4.55226e-11
ENSG00000184702	5413	2019-09-05	septin 5	1.66473	4.56154e-11
ENSG00000139990	8816	DCAF5	DDB1 and CUL4 associated factor 5	-0.924994	4.65787e-11
ENSG00000152127	4249	MGAT5	mannosyl (alpha-1,6-)-glycoprotein beta-1,6-N-acetyl-glucosaminyltransferase	-1.10631	4.68953e-11
ENSG00000115419	2744	GLS	glutaminase	-0.904631	4.96209e-11
ENSG00000125863	8195	MKKS	McKusick-Kaufman syndrome	-1.13084	5.07888e-11
ENSG00000141627	54808	DYM	dymeclin	-0.8442	5.09484e-11
ENSG00000159023	2035	EPB41	erythrocyte membrane protein band 4.1	-0.863236	5.11343e-11
ENSG00000127423	79000	AUNIP	aurora kinase A and ninein interacting protein	2.01012	5.37279e-11
ENSG00000104368	5327	PLAT	plasminogen activator, tissue type	2.21687	5.39424e-11
ENSG00000135473	9924	PAN2	PAN2 poly(A) specific ribonuclease subunit	-1.16642	5.62049e-11
ENSG00000087448	57542	KLHL42	kelch like family member 42	-1.04106	5.62847e-11
ENSG00000123737	5393	EXOSC9	exosome component 9	0.954846	5.67801e-11
ENSG00000134909	9743	ARHGAP32	Rho GTPase activating protein 32	-0.984231	6.07565e-11
ENSG00000115020	200576	PIKFYVE	phosphoinositide kinase, FYVE-type zinc finger containing	-0.985398	6.41724e-11
ENSG00000143153	481	ATP1B1	ATPase Na+/K+ transporting subunit beta 1	-1.10421	6.54378e-11
ENSG00000187134	1645	AKR1C1	aldo-keto reductase family 1 member C1	-4.14865	6.7358e-11
ENSG00000144655	64651	CSRNP1	cysteine and serine rich nuclear protein 1	-0.863099	6.88713e-11
ENSG00000184007	8073	PTP4A2	protein tyrosine phosphatase type IVA, member 2	-0.715852	6.96535e-11
ENSG00000112984	10112	KIF20A	kinesin family member 20A	1.25137	7.10537e-11
ENSG00000117748	6118	RPA2	replication protein A2	1.08759	7.29301e-11
ENSG00000124067	6560	SLC12A4	solute carrier family 12 member 4	1.05012	7.6014e-11
ENSG00000171503	2110	ETFDH	electron transfer flavoprotein dehydrogenase	-1.26632	8.07141e-11
ENSG00000040341	27067	STAU2	staufen double-stranded RNA binding protein 2	-1.15323	8.08624e-11
ENSG00000126088	7389	UROD	uroporphyrinogen decarboxylase	1.11424	8.11784e-11
ENSG00000148835	6877	TAF5	TATA-box binding protein associated factor 5	1.56995	8.27893e-11
ENSG00000006459	80853	KDM7A	lysine demethylase 7A	-1.12637	8.3519e-11
ENSG00000083444	5351	PLOD1	procollagen-lysine,2-oxoglutarate 5-dioxygenase 1	-0.803205	9.10616e-11
ENSG00000068078	2261	FGFR3	fibroblast growth factor receptor 3	1.27303	9.34506e-11
ENSG00000160211	2539	G6PD	glucose-6-phosphate dehydrogenase	-0.904815	9.53635e-11
ENSG00000001617	6405	SEMA3F	semaphorin 3F	1.43358	9.85963e-11
ENSG00000164904	501	ALDH7A1	aldehyde dehydrogenase 7 family member A1	1.1085	9.88015e-11
ENSG00000101639	55125	CEP192	centrosomal protein 192	1.16163	9.92284e-11
ENSG00000158470	9334	B4GALT5	beta-1,4-galactosyltransferase 5	-0.680612	1.01984e-10
ENSG00000166598	7184	HSP90B1	heat shock protein 90 beta family member 1	-0.61361	1.03372e-10
ENSG00000266401	NA	NA	NA	2.66963	1.07218e-10
ENSG00000100221	9929	JOSD1	Josephin domain containing 1	-0.645433	1.07977e-10
ENSG00000198752	9578	CDC42BPB	CDC42 binding protein kinase beta	-0.79793	1.09951e-10
ENSG00000155096	51582	AZIN1	antizyme inhibitor 1	-0.769291	1.23316e-10
ENSG00000075624	60	ACTB	actin beta	-0.632039	1.24362e-10
ENSG00000164096	401152	C4orf3	chromosome 4 open reading frame 3	-0.876356	1.25719e-10
ENSG00000148358	57720	GPR107	G protein-coupled receptor 107	-0.865378	1.26323e-10
ENSG00000111011	65117	RSRC2	arginine and serine rich coiled-coil 2	-0.860188	1.27454e-10
ENSG00000129646	84074	QRICH2	glutamine rich 2	-2.35638	1.28846e-10
ENSG00000148362	286257	PAXX	PAXX, non-homologous end joining factor	1.40946	1.31554e-10
ENSG00000105246	10148	EBI3	Epstein-Barr virus induced 3	4.15549	1.32605e-10
ENSG00000177076	340485	ACER2	alkaline ceramidase 2	2.39214	1.39794e-10
ENSG00000126217	23263	MCF2L	MCF.2 cell line derived transforming sequence like	-1.43396	1.40285e-10
ENSG00000123106	55297	CCDC91	coiled-coil domain containing 91	-1.35972	1.5426e-10
ENSG00000160007	2909	ARHGAP35	Rho GTPase activating protein 35	-0.74518	1.5486e-10
ENSG00000178381	90637	ZFAND2A	zinc finger AN1-type containing 2A	-2.27168	1.55858e-10
ENSG00000136378	11173	ADAMTS7	ADAM metallopeptidase with thrombospondin type 1 motif 7	1.48141	1.60217e-10
ENSG00000100784	9252	RPS6KA5	ribosomal protein S6 kinase A5	1.26954	1.64556e-10
ENSG00000110422	10114	HIPK3	homeodomain interacting protein kinase 3	-0.92142	1.6477e-10
ENSG00000203760	387103	CENPW	centromere protein W	1.8589	1.69057e-10
ENSG00000146416	51390	AIG1	androgen induced 1	-1.05395	1.72651e-10
ENSG00000149177	5795	PTPRJ	protein tyrosine phosphatase, receptor type J	-1.039	1.73789e-10
ENSG00000132153	22907	DHX30	DExH-box helicase 30	0.781976	1.83714e-10
ENSG00000166326	54765	TRIM44	tripartite motif containing 44	-0.835477	1.83836e-10
ENSG00000101444	191	AHCY	adenosylhomocysteinase	0.859868	1.85071e-10
ENSG00000108826	51264	MRPL27	mitochondrial ribosomal protein L27	1.2088	1.86951e-10
ENSG00000054654	23224	SYNE2	spectrin repeat containing nuclear envelope protein 2	1.28778	2.10323e-10
ENSG00000163348	90780	PYGO2	pygopus family PHD finger 2	-0.988485	2.11965e-10
ENSG00000156052	2776	GNAQ	G protein subunit alpha q	-1.25094	2.12683e-10
ENSG00000164087	25886	POC1A	POC1 centriolar protein A	1.31861	2.1705e-10
ENSG00000185250	285755	PPIL6	peptidylprolyl isomerase like 6	-4.10704	2.25785e-10
ENSG00000152240	115106	HAUS1	HAUS augmin like complex subunit 1	1.4063	2.27183e-10
ENSG00000107341	54926	UBE2R2	ubiquitin conjugating enzyme E2 R2	-0.699091	2.30905e-10
ENSG00000197702	55742	PARVA	parvin alpha	-1.06522	2.34481e-10
ENSG00000171792	83695	RHNO1	RAD9-HUS1-RAD1 interacting nuclear orphan 1	1.39851	2.3584e-10
ENSG00000110172	26973	CHORDC1	cysteine and histidine rich domain containing 1	-1.26267	2.38266e-10
ENSG00000135506	10956	OS9	OS9, endoplasmic reticulum lectin	-0.72387	2.49895e-10
ENSG00000131389	6533	SLC6A6	solute carrier family 6 member 6	-0.895266	2.53758e-10
ENSG00000129691	9070	ASH2L	ASH2 like histone lysine methyltransferase complex subunit	0.970904	2.6864e-10
ENSG00000163625	23001	WDFY3	WD repeat and FYVE domain containing 3	-0.929911	2.73091e-10
ENSG00000123219	64105	CENPK	centromere protein K	2.13396	2.75294e-10
ENSG00000151176	196463	PLBD2	phospholipase B domain containing 2	-0.819538	2.79951e-10
ENSG00000135046	301	ANXA1	annexin A1	-0.721083	2.8202e-10
ENSG00000111665	83461	CDCA3	cell division cycle associated 3	1.97685	2.82917e-10
ENSG00000181222	NA	NA	NA	0.685302	2.88912e-10
ENSG00000138231	51163	DBR1	debranching RNA lariats 1	1.2839	2.90721e-10
ENSG00000137500	60492	CCDC90B	coiled-coil domain containing 90B	1.06116	3.00596e-10
ENSG00000133816	9645	MICAL2	microtubule associated monooxygenase, calponin and LIM domain containing 2	-0.979863	3.30683e-10
ENSG00000158402	995	CDC25C	cell division cycle 25C	1.74724	3.32231e-10
ENSG00000134851	55858	TMEM165	transmembrane protein 165	-1.05447	3.32688e-10
ENSG00000164402	23176	2019-09-08	septin 8	0.908063	3.33802e-10
ENSG00000104897	8175	SF3A2	splicing factor 3a subunit 2	0.865425	3.34265e-10
ENSG00000117676	6195	RPS6KA1	ribosomal protein S6 kinase A1	0.850773	3.37704e-10
ENSG00000132763	25974	MMACHC	methylmalonic aciduria (cobalamin deficiency) cblC type, with homocystinuria	1.91463	3.48033e-10
ENSG00000130147	23677	SH3BP4	SH3 domain binding protein 4	-0.704862	3.50959e-10
ENSG00000108848	51747	LUC7L3	LUC7 like 3 pre-mRNA splicing factor	-1.02068	3.53941e-10
ENSG00000119242	80212	CCDC92	coiled-coil domain containing 92	-1.27497	3.56428e-10
ENSG00000111231	51184	GPN3	GPN-loop GTPase 3	1.08123	3.58684e-10
ENSG00000090615	2802	GOLGA3	golgin A3	-0.894609	3.68949e-10
ENSG00000085511	4216	MAP3K4	mitogen-activated protein kinase kinase kinase 4	-1.12965	3.74246e-10
ENSG00000101608	10627	MYL12A	myosin light chain 12A	-0.811864	3.84339e-10
ENSG00000137601	4750	NEK1	NIMA related kinase 1	-1.23131	3.87407e-10
ENSG00000159176	1465	CSRP1	cysteine and glycine rich protein 1	-0.782705	3.89213e-10
ENSG00000116062	2956	MSH6	mutS homolog 6	1.01348	4.08986e-10
ENSG00000173456	79102	RNF26	ring finger protein 26	1.31915	4.09353e-10
ENSG00000158079	138639	PTPDC1	protein tyrosine phosphatase domain containing 1	-0.776448	4.39771e-10
ENSG00000119661	83544	DNAL1	dynein axonemal light chain 1	-1.26	4.42873e-10
ENSG00000166479	54495	TMX3	thioredoxin related transmembrane protein 3	-0.889132	4.4824e-10
ENSG00000078142	5289	PIK3C3	phosphatidylinositol 3-kinase catalytic subunit type 3	-0.995497	4.50696e-10
ENSG00000037637	54455	FBXO42	F-box protein 42	-0.794093	4.53845e-10
ENSG00000075131	54962	TIPIN	TIMELESS interacting protein	1.58365	4.53893e-10
ENSG00000147813	93100	NAPRT	nicotinate phosphoribosyltransferase	1.27741	4.5731e-10
ENSG00000007168	5048	PAFAH1B1	platelet activating factor acetylhydrolase 1b regulatory subunit 1	-0.737463	4.71911e-10
ENSG00000130164	3949	LDLR	low density lipoprotein receptor	-0.788949	4.83774e-10
ENSG00000064270	9914	ATP2C2	ATPase secretory pathway Ca2+ transporting 2	-1.08264	5.04568e-10
ENSG00000114841	25981	DNAH1	dynein axonemal heavy chain 1	-2.41621	5.07572e-10
ENSG00000079215	6507	SLC1A3	solute carrier family 1 member 3	-1.27232	5.24339e-10
ENSG00000123080	1031	CDKN2C	cyclin dependent kinase inhibitor 2C	2.63814	5.32307e-10
ENSG00000204406	55777	MBD5	methyl-CpG binding domain protein 5	-1.91401	5.32432e-10
ENSG00000141738	2886	GRB7	growth factor receptor bound protein 7	1.18481	5.41348e-10
ENSG00000184557	9021	SOCS3	suppressor of cytokine signaling 3	-1.12487	5.61743e-10
ENSG00000275835	114791	TUBGCP5	tubulin gamma complex associated protein 5	1.38897	6.04596e-10
ENSG00000128607	23008	KLHDC10	kelch domain containing 10	-0.83419	6.32138e-10
ENSG00000078668	7419	VDAC3	voltage dependent anion channel 3	0.798201	6.48983e-10
ENSG00000135069	29968	PSAT1	phosphoserine aminotransferase 1	-0.731112	6.61434e-10
ENSG00000151148	89910	UBE3B	ubiquitin protein ligase E3B	-1.00899	6.66137e-10
ENSG00000019144	23187	PHLDB1	pleckstrin homology like domain family B member 1	1.13619	6.80206e-10
ENSG00000146410	113115	MTFR2	mitochondrial fission regulator 2	1.81487	6.94755e-10
ENSG00000171843	4300	MLLT3	MLLT3, super elongation complex subunit	-2.90741	7.23834e-10
ENSG00000176845	284207	METRNL	meteorin like, glial cell differentiation regulator	1.07145	7.48986e-10
ENSG00000137764	5607	MAP2K5	mitogen-activated protein kinase kinase 5	-1.97884	7.79349e-10
ENSG00000165675	10495	ENOX2	ecto-NOX disulfide-thiol exchanger 2	-1.52133	7.88998e-10
ENSG00000099860	4616	GADD45B	growth arrest and DNA damage inducible beta	-1.83062	7.92136e-10
ENSG00000021300	58473	PLEKHB1	pleckstrin homology domain containing B1	1.19673	7.93852e-10
ENSG00000064042	22998	LIMCH1	LIM and calponin homology domains 1	-1.51275	8.21827e-10
ENSG00000072952	10335	MRVI1	murine retrovirus integration site 1 homolog	1.65949	8.24162e-10
ENSG00000012232	2137	EXTL3	exostosin like glycosyltransferase 3	-0.808597	8.5978e-10
ENSG00000159871	284348	LYPD5	LY6/PLAUR domain containing 5	5.8744	8.73767e-10
ENSG00000153132	1047	CLGN	calmegin	-0.926535	8.75379e-10
ENSG00000135766	54583	EGLN1	egl-9 family hypoxia inducible factor 1	-0.806085	8.8664e-10
ENSG00000196975	307	ANXA4	annexin A4	0.835978	9.00974e-10
ENSG00000144452	26154	ABCA12	ATP binding cassette subfamily A member 12	1.96442	9.25328e-10
ENSG00000161091	126321	MFSD12	major facilitator superfamily domain containing 12	-0.984486	9.61364e-10
ENSG00000260912	NA	NA	NA	2.25961	9.67899e-10
ENSG00000079385	634	CEACAM1	carcinoembryonic antigen related cell adhesion molecule 1	8.80155	9.71477e-10
ENSG00000180900	23513	SCRIB	scribbled planar cell polarity protein	0.874073	9.73708e-10
ENSG00000189046	121642	ALKBH2	alkB homolog 2, alpha-ketoglutarate dependent dioxygenase	1.41572	9.75115e-10
ENSG00000011422	5329	PLAUR	plasminogen activator, urokinase receptor	-0.952557	9.78707e-10
ENSG00000137845	102	ADAM10	ADAM metallopeptidase domain 10	-0.783999	9.82991e-10
ENSG00000163814	64866	CDCP1	CUB domain containing protein 1	-0.820336	9.87999e-10
ENSG00000144045	165545	DQX1	DEAQ-box RNA dependent ATPase 1	4.56121	1.00147e-09
ENSG00000120008	55717	WDR11	WD repeat domain 11	-0.784686	1.01483e-09
ENSG00000104872	55011	PIH1D1	PIH1 domain containing 1	0.82468	1.02986e-09
ENSG00000142173	1292	COL6A2	collagen type VI alpha 2 chain	-0.933147	1.09781e-09
ENSG00000100504	5836	PYGL	glycogen phosphorylase L	0.627258	1.14577e-09
ENSG00000163931	7086	TKT	transketolase	-0.825922	1.15898e-09
ENSG00000196428	9819	TSC22D2	TSC22 domain family member 2	-0.936541	1.1618e-09
ENSG00000006704	9569	GTF2IRD1	GTF2I repeat domain containing 1	-1.01199	1.18522e-09
ENSG00000013288	23324	MAN2B2	mannosidase alpha class 2B member 2	-1.02212	1.26455e-09
ENSG00000133083	9201	DCLK1	doublecortin like kinase 1	1.57352	1.29768e-09
ENSG00000138758	55752	2019-09-11	septin 11	0.775505	1.32156e-09
ENSG00000154639	1525	CXADR	CXADR, Ig-like cell adhesion molecule	-1.02262	1.32329e-09
ENSG00000109670	55294	FBXW7	F-box and WD repeat domain containing 7	1.02952	1.36605e-09
ENSG00000128050	10606	PAICS	phosphoribosylaminoimidazole carboxylase and phosphoribosylaminoimidazolesuccinocarboxamide synthase	0.712335	1.37013e-09
ENSG00000143207	64326	COP1	COP1, E3 ubiquitin ligase	-1.06468	1.40641e-09
ENSG00000082269	57579	FAM135A	family with sequence similarity 135 member A	-1.11076	1.41547e-09
ENSG00000122877	1959	EGR2	early growth response 2	-1.49688	1.49403e-09
ENSG00000160049	1676	DFFA	DNA fragmentation factor subunit alpha	0.734284	1.50631e-09
ENSG00000008710	5310	PKD1	polycystin 1, transient receptor potential channel interacting	-0.944823	1.51451e-09
ENSG00000166685	9382	COG1	component of oligomeric golgi complex 1	1.06546	1.52725e-09
ENSG00000168734	11142	PKIG	cAMP-dependent protein kinase inhibitor gamma	-1.57107	1.55361e-09
ENSG00000179958	79077	DCTPP1	dCTP pyrophosphatase 1	1.03654	1.56347e-09
ENSG00000205531	4676	NAP1L4	nucleosome assembly protein 1 like 4	0.718952	1.65286e-09
ENSG00000127955	2770	GNAI1	G protein subunit alpha i1	0.787991	1.68801e-09
ENSG00000153044	64946	CENPH	centromere protein H	1.50555	1.71836e-09
ENSG00000132294	23167	EFR3A	EFR3 homolog A	-0.735907	1.74902e-09
ENSG00000106628	5425	POLD2	DNA polymerase delta 2, accessory subunit	0.825851	1.7615e-09
ENSG00000103540	9738	CCP110	centriolar coiled-coil protein 110	1.0784	1.76748e-09
ENSG00000188352	54914	FOCAD	focadhesin	-0.907922	1.80865e-09
ENSG00000174460	170261	ZCCHC12	zinc finger CCHC-type containing 12	2.6245	1.84041e-09
ENSG00000197930	30001	ERO1A	endoplasmic reticulum oxidoreductase 1 alpha	-0.788414	1.85324e-09
ENSG00000115904	6654	SOS1	SOS Ras/Rac guanine nucleotide exchange factor 1	-0.996126	1.89015e-09
ENSG00000128708	8520	HAT1	histone acetyltransferase 1	0.956291	1.9339e-09
ENSG00000151917	221336	BEND6	BEN domain containing 6	-2.60562	1.99753e-09
ENSG00000168505	2637	GBX2	gastrulation brain homeobox 2	2.83644	2.09023e-09
ENSG00000106299	8976	WASL	Wiskott-Aldrich syndrome like	-0.942614	2.17377e-09
ENSG00000088726	55287	TMEM40	transmembrane protein 40	1.65532	2.20664e-09
ENSG00000167881	6730	SRP68	signal recognition particle 68	0.627107	2.21713e-09
ENSG00000079156	114880	OSBPL6	oxysterol binding protein like 6	-0.988781	2.21809e-09
ENSG00000033170	2530	FUT8	fucosyltransferase 8	-1.41347	2.22051e-09
ENSG00000169679	699	BUB1	BUB1 mitotic checkpoint serine/threonine kinase	0.995352	2.22421e-09
ENSG00000139625	7786	MAP3K12	mitogen-activated protein kinase kinase kinase 12	1.14682	2.29813e-09
ENSG00000182670	7267	TTC3	tetratricopeptide repeat domain 3	-0.751028	2.3131e-09
ENSG00000159166	3898	LAD1	ladinin 1	1.17846	2.31357e-09
ENSG00000183742	346389	MACC1	MACC1, MET transcriptional regulator	1.57093	2.34606e-09
ENSG00000139624	91012	CERS5	ceramide synthase 5	0.926793	2.38355e-09
ENSG00000176619	84823	LMNB2	lamin B2	0.750125	2.39936e-09
ENSG00000184863	155435	RBM33	RNA binding motif protein 33	-0.869828	2.43433e-09
ENSG00000172409	10978	CLP1	cleavage and polyadenylation factor I subunit 1	1.24999	2.44884e-09
ENSG00000171492	55144	LRRC8D	leucine rich repeat containing 8 VRAC subunit D	-1.28234	2.58359e-09
ENSG00000102743	10166	SLC25A15	solute carrier family 25 member 15	1.7028	2.61422e-09
ENSG00000179912	22864	R3HDM2	R3H domain containing 2	-1.03918	2.62004e-09
ENSG00000171435	283455	KSR2	kinase suppressor of ras 2	-3.85384	2.65262e-09
ENSG00000136026	10970	CKAP4	cytoskeleton associated protein 4	-0.903023	2.66165e-09
ENSG00000136986	79139	DERL1	derlin 1	-0.775779	2.7553e-09
ENSG00000171469	93134	ZNF561	zinc finger protein 561	1.10106	2.82789e-09
ENSG00000054148	29085	PHPT1	phosphohistidine phosphatase 1	1.15447	2.87517e-09
ENSG00000166025	154810	AMOTL1	angiomotin like 1	0.895166	2.90475e-09
ENSG00000042445	54884	RETSAT	retinol saturase	0.82266	2.91661e-09
ENSG00000163513	7048	TGFBR2	transforming growth factor beta receptor 2	-1.28411	3.05293e-09
ENSG00000073536	54475	NLE1	notchless homolog 1	1.16729	3.06873e-09
ENSG00000106105	2617	GARS	glycyl-tRNA synthetase	-0.593406	3.07709e-09
ENSG00000058804	55706	NDC1	NDC1 transmembrane nucleoporin	0.920607	3.11715e-09
ENSG00000197157	27044	SND1	staphylococcal nuclease and tudor domain containing 1	-0.644162	3.26187e-09
ENSG00000171310	50515	CHST11	carbohydrate sulfotransferase 11	-1.50462	3.28194e-09
ENSG00000068079	3430	IFI35	interferon induced protein 35	1.41038	3.31079e-09
ENSG00000223496	118460	EXOSC6	exosome component 6	-0.896752	3.36475e-09
ENSG00000162607	7398	USP1	ubiquitin specific peptidase 1	0.954524	3.40346e-09
ENSG00000129173	79733	E2F8	E2F transcription factor 8	4.64921	3.40958e-09
ENSG00000111145	2004	ELK3	ELK3, ETS transcription factor	0.858902	3.41619e-09
ENSG00000113070	1839	HBEGF	heparin binding EGF like growth factor	-1.1728	3.433e-09
ENSG00000168411	55159	RFWD3	ring finger and WD repeat domain 3	0.838731	3.50044e-09
ENSG00000130305	55695	NSUN5	NOP2/Sun RNA methyltransferase family member 5	1.08907	3.53163e-09
ENSG00000168427	377007	KLHL30	kelch like family member 30	3.10632	3.62968e-09
ENSG00000138835	5998	RGS3	regulator of G protein signaling 3	-0.83713	3.67015e-09
ENSG00000023287	9821	RB1CC1	RB1 inducible coiled-coil 1	-0.781329	3.85855e-09
ENSG00000032444	10908	PNPLA6	patatin like phospholipase domain containing 6	-0.916022	3.92161e-09
ENSG00000155158	158219	TTC39B	tetratricopeptide repeat domain 39B	-1.44238	4.02037e-09
ENSG00000198074	57016	AKR1B10	aldo-keto reductase family 1 member B10	1.75841	4.03606e-09
ENSG00000124767	2739	GLO1	glyoxalase I	0.654059	4.12307e-09
ENSG00000064300	4804	NGFR	nerve growth factor receptor	1.12969	4.66193e-09
ENSG00000014641	4190	MDH1	malate dehydrogenase 1	0.668407	4.68629e-09
ENSG00000072042	51109	RDH11	retinol dehydrogenase 11	-0.763111	4.70636e-09
ENSG00000011523	23177	CEP68	centrosomal protein 68	1.09138	4.71789e-09
ENSG00000173273	8658	TNKS	tankyrase	-0.870953	4.79511e-09
ENSG00000089154	10985	GCN1	GCN1, eIF2 alpha kinase activator homolog	0.706935	4.90404e-09
ENSG00000169330	23251	KIAA1024	KIAA1024	-3.29709	5.15985e-09
ENSG00000072110	87	ACTN1	actinin alpha 1	0.70666	5.1636e-09
ENSG00000189190	162966	ZNF600	zinc finger protein 600	1.81829	5.36484e-09
ENSG00000070718	10947	AP3M2	adaptor related protein complex 3 mu 2 subunit	1.11096	5.55047e-09
ENSG00000164924	7534	YWHAZ	tyrosine 3-monooxygenase/tryptophan 5-monooxygenase activation protein zeta	-0.623434	5.70122e-09
ENSG00000157456	9133	CCNB2	cyclin B2	1.01719	5.72824e-09
ENSG00000064601	5476	CTSA	cathepsin A	-0.990392	5.74811e-09
ENSG00000182473	23265	EXOC7	exocyst complex component 7	0.797171	5.84081e-09
ENSG00000072310	6720	SREBF1	sterol regulatory element binding transcription factor 1	-0.794655	6.02782e-09
ENSG00000108479	2584	GALK1	galactokinase 1	1.43426	6.17866e-09
ENSG00000175215	10106	CTDSP2	CTD small phosphatase 2	-0.64912	6.20681e-09
ENSG00000127483	50809	HP1BP3	heterochromatin protein 1 binding protein 3	0.675239	6.24253e-09
ENSG00000145390	54532	USP53	ubiquitin specific peptidase 53	-0.829092	6.27658e-09
ENSG00000179091	1537	CYC1	cytochrome c1	0.840059	6.62818e-09
ENSG00000164050	5364	PLXNB1	plexin B1	1.17188	6.68185e-09
ENSG00000116514	127544	RNF19B	ring finger protein 19B	0.762645	6.81724e-09
ENSG00000024526	55635	DEPDC1	DEP domain containing 1	1.16333	7.10212e-09
ENSG00000021355	1992	SERPINB1	serpin family B member 1	-0.751179	7.10981e-09
ENSG00000170871	9778	KIAA0232	KIAA0232	-0.913492	7.1201e-09
ENSG00000066027	5525	PPP2R5A	protein phosphatase 2 regulatory subunit B'alpha	-0.942193	7.13093e-09
ENSG00000031081	57514	ARHGAP31	Rho GTPase activating protein 31	-2.09194	7.16117e-09
ENSG00000166965	91433	RCCD1	RCC1 domain containing 1	1.33539	7.18096e-09
ENSG00000100219	7494	XBP1	X-box binding protein 1	-0.766948	7.20743e-09
ENSG00000120889	8795	TNFRSF10B	TNF receptor superfamily member 10b	-0.536943	7.34052e-09
ENSG00000155755	65062	TMEM237	transmembrane protein 237	1.20394	7.38512e-09
ENSG00000113273	411	ARSB	arylsulfatase B	-3.4363	7.41005e-09
ENSG00000146592	9586	CREB5	cAMP responsive element binding protein 5	-1.86943	7.44845e-09
ENSG00000106683	3984	LIMK1	LIM domain kinase 1	-0.903917	7.59324e-09
ENSG00000111897	57515	SERINC1	serine incorporator 1	-0.660067	7.74267e-09
ENSG00000226608	NA	NA	NA	-2.3158	7.74838e-09
ENSG00000100916	84312	BRMS1L	breast cancer metastasis-suppressor 1 like	1.62073	7.7506e-09
ENSG00000101773	5932	RBBP8	RB binding protein 8, endonuclease	0.93317	7.75611e-09
ENSG00000173805	9001	HAP1	huntingtin associated protein 1	2.03471	7.76313e-09
ENSG00000180694	169200	TMEM64	transmembrane protein 64	0.872767	7.83451e-09
ENSG00000179134	55095	SAMD4B	sterile alpha motif domain containing 4B	-0.73699	8.07464e-09
ENSG00000123064	79039	DDX54	DEAD-box helicase 54	0.879822	8.08191e-09
ENSG00000148516	6935	ZEB1	zinc finger E-box binding homeobox 1	-2.26951	8.09289e-09
ENSG00000117280	8934	RAB29	RAB29, member RAS oncogene family	1.12783	8.17245e-09
ENSG00000147231	55086	CXorf57	chromosome X open reading frame 57	1.3045	8.18355e-09
ENSG00000175305	9134	CCNE2	cyclin E2	2.42015	8.25347e-09
ENSG00000102890	79767	ELMO3	engulfment and cell motility 3	0.885311	8.28886e-09
ENSG00000068654	25885	POLR1A	RNA polymerase I subunit A	0.866355	8.33395e-09
ENSG00000132688	10763	NES	nestin	1.19619	8.97712e-09
ENSG00000249115	23354	HAUS5	HAUS augmin like complex subunit 5	1.37367	9.02922e-09
ENSG00000162062	80178	TEDC2	tubulin epsilon and delta complex 2	1.77003	9.31097e-09
ENSG00000184731	642273	FAM110C	family with sequence similarity 110 member C	-0.988863	9.31634e-09
ENSG00000147955	10280	SIGMAR1	sigma non-opioid intracellular receptor 1	0.8949	9.32638e-09
ENSG00000006327	51330	TNFRSF12A	TNF receptor superfamily member 12A	-0.897083	9.34699e-09
ENSG00000136021	55681	SCYL2	SCY1 like pseudokinase 2	-0.78447	1.03909e-08
ENSG00000166295	119504	ANAPC16	anaphase promoting complex subunit 16	-0.84512	1.11074e-08
ENSG00000165125	55503	TRPV6	transient receptor potential cation channel subfamily V member 6	-1.59547	1.12534e-08
ENSG00000138459	55032	SLC35A5	solute carrier family 35 member A5	-0.970316	1.15232e-08
ENSG00000168137	55209	SETD5	SET domain containing 5	-0.686971	1.16683e-08
ENSG00000103126	8312	AXIN1	axin 1	-1.0171	1.17892e-08
ENSG00000101493	9658	ZNF516	zinc finger protein 516	-0.971412	1.18413e-08
ENSG00000189143	1364	CLDN4	claudin 4	-0.759809	1.20325e-08
ENSG00000138029	3032	HADHB	hydroxyacyl-CoA dehydrogenase trifunctional multienzyme complex subunit beta	-0.774826	1.22998e-08
ENSG00000156463	153769	SH3RF2	SH3 domain containing ring finger 2	-2.05609	1.26498e-08
ENSG00000188807	199953	TMEM201	transmembrane protein 201	1.28052	1.27472e-08
ENSG00000261587	340393	TMEM249	transmembrane protein 249	4.17386	1.30487e-08
ENSG00000156500	159091	FAM122C	family with sequence similarity 122C	2.21962	1.33116e-08
ENSG00000109332	7323	UBE2D3	ubiquitin conjugating enzyme E2 D3	-0.673149	1.34608e-08
ENSG00000178966	80010	RMI1	RecQ mediated genome instability 1	1.1047	1.37703e-08
ENSG00000196511	27010	TPK1	thiamin pyrophosphokinase 1	-3.53779	1.41017e-08
ENSG00000119681	4053	LTBP2	latent transforming growth factor beta binding protein 2	1.26144	1.44184e-08
ENSG00000126777	3895	KTN1	kinectin 1	-0.766849	1.4514e-08
ENSG00000147180	7552	ZNF711	zinc finger protein 711	-1.36636	1.46131e-08
ENSG00000162804	25992	SNED1	sushi, nidogen and EGF like domains 1	-2.18054	1.47765e-08
ENSG00000142856	23421	ITGB3BP	integrin subunit beta 3 binding protein	1.49787	1.49815e-08
ENSG00000082516	25929	GEMIN5	gem nuclear organelle associated protein 5	1.03171	1.50093e-08
ENSG00000172175	10892	MALT1	MALT1 paracaspase	-0.739731	1.55774e-08
ENSG00000164930	8323	FZD6	frizzled class receptor 6	-0.694745	1.58617e-08
ENSG00000132485	9406	ZRANB2	zinc finger RANBP2-type containing 2	0.812197	1.58877e-08
ENSG00000177119	196527	ANO6	anoctamin 6	-0.742752	1.61343e-08
ENSG00000214595	400954	EML6	echinoderm microtubule associated protein like 6	-2.15983	1.63077e-08
ENSG00000185650	677	ZFP36L1	ZFP36 ring finger protein like 1	-0.6972	1.66271e-08
ENSG00000182771	2894	GRID1	glutamate ionotropic receptor delta type subunit 1	-3.69519	1.67912e-08
ENSG00000089356	5349	FXYD3	FXYD domain containing ion transport regulator 3	2.36153	1.72544e-08
ENSG00000183196	4166	CHST6	carbohydrate sulfotransferase 6	1.08342	1.7271e-08
ENSG00000177189	6197	RPS6KA3	ribosomal protein S6 kinase A3	-0.863611	1.77009e-08
ENSG00000138073	10113	PREB	prolactin regulatory element binding	0.850899	1.83786e-08
ENSG00000184220	84319	CMSS1	cms1 ribosomal small subunit homolog (yeast)	-1.11048	1.83808e-08
ENSG00000145569	54491	OTULINL	OTU deubiquitinase with linear linkage specificity like	1.87212	1.84476e-08
ENSG00000272405	NA	NA	NA	-0.979522	1.86076e-08
ENSG00000119314	9991	PTBP3	polypyrimidine tract binding protein 3	0.811827	1.8707e-08
ENSG00000113119	55374	TMCO6	transmembrane and coiled-coil domains 6	1.69532	1.95078e-08
ENSG00000149480	9219	MTA2	metastasis associated 1 family member 2	0.694285	1.9509e-08
ENSG00000137941	79739	TTLL7	tubulin tyrosine ligase like 7	-1.03652	2.03003e-08
ENSG00000126368	9572	NR1D1	nuclear receptor subfamily 1 group D member 1	-0.709322	2.03749e-08
ENSG00000171105	3643	INSR	insulin receptor	-0.839204	2.04237e-08
ENSG00000262814	6182	MRPL12	mitochondrial ribosomal protein L12	1.39727	2.06998e-08
ENSG00000077232	54431	DNAJC10	DnaJ heat shock protein family (Hsp40) member C10	-0.771189	2.11707e-08
ENSG00000167880	2125	EVPL	envoplakin	0.854244	2.12239e-08
ENSG00000166189	79803	HPS6	HPS6, biogenesis of lysosomal organelles complex 2 subunit 3	1.14308	2.15154e-08
ENSG00000135052	51280	GOLM1	golgi membrane protein 1	-0.697975	2.20187e-08
ENSG00000188613	340719	NANOS1	nanos C2HC-type zinc finger 1	2.39093	2.22748e-08
ENSG00000108604	6603	SMARCD2	SWI/SNF related, matrix associated, actin dependent regulator of chromatin, subfamily d, member 2	0.71224	2.24796e-08
ENSG00000112425	7957	EPM2A	EPM2A, laforin glucan phosphatase	-2.65396	2.25732e-08
ENSG00000163584	200916	RPL22L1	ribosomal protein L22 like 1	-0.898801	2.35011e-08
ENSG00000049089	1298	COL9A2	collagen type IX alpha 2 chain	1.86965	2.42024e-08
ENSG00000185624	5034	P4HB	prolyl 4-hydroxylase subunit beta	-0.602727	2.5009e-08
ENSG00000067182	7132	TNFRSF1A	TNF receptor superfamily member 1A	-0.695374	2.53117e-08
ENSG00000100167	55964	2019-09-03	septin 3	1.19904	2.63689e-08
ENSG00000151338	145282	MIPOL1	mirror-image polydactyly 1	-1.88745	2.64711e-08
ENSG00000142627	1969	EPHA2	EPH receptor A2	0.650371	2.72014e-08
ENSG00000164649	55536	CDCA7L	cell division cycle associated 7 like	0.806475	2.72694e-08
ENSG00000124225	56937	PMEPA1	prostate transmembrane protein, androgen induced 1	-3.06063	2.77651e-08
ENSG00000117411	8704	B4GALT2	beta-1,4-galactosyltransferase 2	0.992828	2.81184e-08
ENSG00000173137	203054	ADCK5	aarF domain containing kinase 5	1.50802	2.82894e-08
ENSG00000184985	57537	SORCS2	sortilin related VPS10 domain containing receptor 2	3.61616	2.83616e-08
ENSG00000179630	144811	LACC1	laccase domain containing 1	1.56942	2.83994e-08
ENSG00000116128	607	BCL9	B cell CLL/lymphoma 9	-1.00352	2.90626e-08
ENSG00000175573	83638	C11orf68	chromosome 11 open reading frame 68	1.01917	2.98034e-08
ENSG00000182732	9628	RGS6	regulator of G protein signaling 6	-4.23561	3.00624e-08
ENSG00000137700	2542	SLC37A4	solute carrier family 37 member 4	1.15758	3.00648e-08
ENSG00000139620	54934	KANSL2	KAT8 regulatory NSL complex subunit 2	0.955356	3.01379e-08
ENSG00000143369	1893	ECM1	extracellular matrix protein 1	2.07657	3.01745e-08
ENSG00000102554	688	KLF5	Kruppel like factor 5	-0.774616	3.04988e-08
ENSG00000159055	54069	MIS18A	MIS18 kinetochore protein A	1.45116	3.05984e-08
ENSG00000112343	10475	TRIM38	tripartite motif containing 38	-0.873023	3.07586e-08
ENSG00000113328	900	CCNG1	cyclin G1	0.830858	3.16775e-08
ENSG00000166004	85459	CEP295	centrosomal protein 295	1.19639	3.23585e-08
ENSG00000272695	100506394	GAS6-AS2	GAS6 antisense RNA 2 (head to head)	3.47597	3.30295e-08
ENSG00000126500	23769	FLRT1	fibronectin leucine rich transmembrane protein 1	-3.33243	3.37112e-08
ENSG00000099326	7593	MZF1	myeloid zinc finger 1	-1.34959	3.47903e-08
ENSG00000170425	136	ADORA2B	adenosine A2b receptor	0.860759	3.53029e-08
ENSG00000110092	595	CCND1	cyclin D1	-0.57635	3.61793e-08
ENSG00000146576	79034	C7orf26	chromosome 7 open reading frame 26	-1.09736	3.68739e-08
ENSG00000158201	171586	ABHD3	abhydrolase domain containing 3	-0.924775	3.72334e-08
ENSG00000179023	127707	KLHDC7A	kelch domain containing 7A	8.5024	3.82249e-08
ENSG00000151229	114134	SLC2A13	solute carrier family 2 member 13	-1.76443	3.90289e-08
ENSG00000112685	55770	EXOC2	exocyst complex component 2	-0.831408	3.9286e-08
ENSG00000100029	23481	PES1	pescadillo ribosomal biogenesis factor 1	0.863129	3.9561e-08
ENSG00000151240	22982	DIP2C	disco interacting protein 2 homolog C	-1.02576	4.05862e-08
ENSG00000139514	6541	SLC7A1	solute carrier family 7 member 1	-0.585601	4.15415e-08
ENSG00000173992	9973	CCS	copper chaperone for superoxide dismutase	1.10264	4.16776e-08
ENSG00000078237	57103	TIGAR	TP53 induced glycolysis regulatory phosphatase	1.05141	4.31e-08
ENSG00000179115	2193	FARSA	phenylalanyl-tRNA synthetase alpha subunit	0.896001	4.35358e-08
ENSG00000101474	57136	APMAP	adipocyte plasma membrane associated protein	-0.653457	4.47293e-08
ENSG00000058272	4659	PPP1R12A	protein phosphatase 1 regulatory subunit 12A	-0.767733	4.54069e-08
ENSG00000262001	NA	NA	NA	-1.01055	4.55591e-08
ENSG00000005189	81691	REXO5	RNA exonuclease 5	2.23297	4.68231e-08
ENSG00000173692	5707	PSMD1	proteasome 26S subunit, non-ATPase 1	-0.660591	4.9387e-08
ENSG00000205336	9289	ADGRG1	adhesion G protein-coupled receptor G1	-0.714487	4.95563e-08
ENSG00000132475	3021	H3F3B	H3 histone family member 3B	-0.548017	4.96573e-08
ENSG00000151623	4306	NR3C2	nuclear receptor subfamily 3 group C member 2	-4.20527	4.98897e-08
ENSG00000101928	56180	MOSPD1	motile sperm domain containing 1	0.859259	5.0075e-08
ENSG00000076242	4292	MLH1	mutL homolog 1	1.36547	5.0174e-08
ENSG00000077348	56915	EXOSC5	exosome component 5	1.25859	5.03883e-08
ENSG00000147421	79618	HMBOX1	homeobox containing 1	-1.38026	5.11042e-08
ENSG00000112249	10973	ASCC3	activating signal cointegrator 1 complex subunit 3	0.896431	5.14963e-08
ENSG00000141480	409	ARRB2	arrestin beta 2	0.863445	5.20831e-08
ENSG00000100664	1983	EIF5	eukaryotic translation initiation factor 5	-0.679049	5.25755e-08
ENSG00000103512	23420	NOMO1	NODAL modulator 1	-0.88736	5.29417e-08
ENSG00000136052	84102	SLC41A2	solute carrier family 41 member 2	-1.31802	5.35787e-08
ENSG00000092871	117584	RFFL	ring finger and FYVE like domain containing E3 ubiquitin protein ligase	-0.939576	5.43671e-08
ENSG00000158813	1896	EDA	ectodysplasin A	-2.79941	5.58894e-08
ENSG00000136997	4609	MYC	MYC proto-oncogene, bHLH transcription factor	-0.645222	5.64058e-08
ENSG00000141499	55135	WRAP53	WD repeat containing antisense to TP53	1.10581	5.7614e-08
ENSG00000172086	51315	KRCC1	lysine rich coiled-coil 1	-1.63446	5.80976e-08
ENSG00000106012	23288	IQCE	IQ motif containing E	-1.07992	5.87301e-08
ENSG00000221838	9179	AP4M1	adaptor related protein complex 4 mu 1 subunit	1.59464	5.96216e-08
ENSG00000149809	7108	TM7SF2	transmembrane 7 superfamily member 2	1.00703	5.98547e-08
ENSG00000180357	23060	ZNF609	zinc finger protein 609	-0.778812	6.08742e-08
ENSG00000065618	1308	COL17A1	collagen type XVII alpha 1 chain	5.05073	6.08953e-08
ENSG00000134698	192670	AGO4	argonaute 4, RISC catalytic component	-1.13949	6.18598e-08
ENSG00000114378	3373	HYAL1	hyaluronoglucosaminidase 1	2.54487	6.19777e-08
ENSG00000141522	396	ARHGDIA	Rho GDP dissociation inhibitor alpha	-0.69719	6.34577e-08
ENSG00000106268	4521	NUDT1	nudix hydrolase 1	2.04764	6.38281e-08
ENSG00000132394	60678	EEFSEC	eukaryotic elongation factor, selenocysteine-tRNA specific	-1.62367	6.51461e-08
ENSG00000166592	6236	RRAD	RRAD, Ras related glycolysis inhibitor and calcium channel regulator	1.81184	6.55913e-08
ENSG00000140386	49855	SCAPER	S-phase cyclin A associated protein in the ER	-1.65013	6.65011e-08
ENSG00000196517	6536	SLC6A9	solute carrier family 6 member 9	-1.0591	6.71928e-08
ENSG00000140259	4236	MFAP1	microfibril associated protein 1	0.777762	6.79741e-08
ENSG00000155561	23165	NUP205	nucleoporin 205	0.7838	6.93715e-08
ENSG00000147799	80728	ARHGAP39	Rho GTPase activating protein 39	-1.04417	7.0012e-08
ENSG00000135205	57639	CCDC146	coiled-coil domain containing 146	-2.64381	7.17177e-08
ENSG00000137177	63971	KIF13A	kinesin family member 13A	-1.00229	7.39552e-08
ENSG00000154358	84033	OBSCN	obscurin, cytoskeletal calmodulin and titin-interacting RhoGEF	-1.0988	7.41992e-08
ENSG00000139364	114795	TMEM132B	transmembrane protein 132B	-6.00386	7.4752e-08
ENSG00000131094	10882	C1QL1	complement C1q like 1	3.06374	7.5322e-08
ENSG00000147155	10682	EBP	emopamil binding protein (sterol isomerase)	1.13501	7.70531e-08
ENSG00000112877	55722	CEP72	centrosomal protein 72	1.78082	7.71413e-08
ENSG00000184319	NA	NA	NA	1.9284	7.93435e-08
ENSG00000176393	6051	RNPEP	arginyl aminopeptidase	0.736444	7.93756e-08
ENSG00000139946	57161	PELI2	pellino E3 ubiquitin protein ligase family member 2	-2.65978	8.16713e-08
ENSG00000189410	400745	SH2D5	SH2 domain containing 5	1.69181	8.24297e-08
ENSG00000161904	221496	LEMD2	LEM domain containing 2	-0.793512	8.35236e-08
ENSG00000185697	4603	MYBL1	MYB proto-oncogene like 1	1.85137	8.59369e-08
ENSG00000214944	64283	ARHGEF28	Rho guanine nucleotide exchange factor 28	-1.31652	8.65761e-08
ENSG00000101407	9675	TTI1	TELO2 interacting protein 1	1.01846	8.71843e-08
ENSG00000068650	23250	ATP11A	ATPase phospholipid transporting 11A	-0.719015	8.86634e-08
ENSG00000120549	56243	KIAA1217	KIAA1217	-1.17295	8.89794e-08
ENSG00000162734	8682	PEA15	proliferation and apoptosis adaptor protein 15	-0.68383	9.30065e-08
ENSG00000042493	822	CAPG	capping actin protein, gelsolin like	0.969212	9.31304e-08
ENSG00000116213	49856	WRAP73	WD repeat containing, antisense to TP73	1.0552	9.53782e-08
ENSG00000110074	55572	FOXRED1	FAD dependent oxidoreductase domain containing 1	1.25929	9.70697e-08
ENSG00000179163	2517	FUCA1	alpha-L-fucosidase 1	0.813207	1.00765e-07
ENSG00000147133	6872	TAF1	TATA-box binding protein associated factor 1	-0.897662	1.02356e-07
ENSG00000010810	2534	FYN	FYN proto-oncogene, Src family tyrosine kinase	-0.913814	1.02459e-07
ENSG00000119138	687	KLF9	Kruppel like factor 9	-1.00824	1.05912e-07
ENSG00000134697	29889	GNL2	G protein nucleolar 2	0.682872	1.09544e-07
ENSG00000115944	9167	COX7A2L	cytochrome c oxidase subunit 7A2 like	-0.741103	1.09842e-07
ENSG00000105429	1954	MEGF8	multiple EGF like domains 8	-0.915367	1.13347e-07
ENSG00000105220	2821	GPI	glucose-6-phosphate isomerase	-0.656718	1.13993e-07
ENSG00000164744	256979	SUN3	Sad1 and UNC84 domain containing 3	-1.08137	1.14723e-07
ENSG00000130487	113730	KLHDC7B	kelch domain containing 7B	-1.76939	1.14778e-07
ENSG00000178718	54913	RPP25	ribonuclease P and MRP subunit p25	2.43694	1.19121e-07
ENSG00000115594	3554	IL1R1	interleukin 1 receptor type 1	-1.26847	1.22901e-07
ENSG00000171208	81831	NETO2	neuropilin and tolloid like 2	1.34273	1.25721e-07
ENSG00000184005	256435	ST6GALNAC3	ST6 N-acetylgalactosaminide alpha-2,6-sialyltransferase 3	-5.77348	1.25807e-07
ENSG00000104812	2997	GYS1	glycogen synthase 1	0.814029	1.26909e-07
ENSG00000121690	91614	DEPDC7	DEP domain containing 7	1.87558	1.26993e-07
ENSG00000146950	357	SHROOM2	shroom family member 2	-1.46876	1.27197e-07
ENSG00000035499	55789	DEPDC1B	DEP domain containing 1B	1.26254	1.29163e-07
ENSG00000198908	80823	BHLHB9	basic helix-loop-helix family member b9	-2.96578	1.302e-07
ENSG00000106397	8985	PLOD3	procollagen-lysine,2-oxoglutarate 5-dioxygenase 3	-0.766539	1.31857e-07
ENSG00000125454	60386	SLC25A19	solute carrier family 25 member 19	1.85135	1.33961e-07
ENSG00000171621	80176	SPSB1	splA/ryanodine receptor domain and SOCS box containing 1	-0.985209	1.3479e-07
ENSG00000177181	284716	RIMKLA	ribosomal modification protein rimK like family member A	-1.03334	1.45183e-07
ENSG00000172901	206338	LVRN	laeverin	-3.20966	1.45763e-07
ENSG00000073150	56666	PANX2	pannexin 2	-1.28649	1.47377e-07
ENSG00000148308	9328	GTF3C5	general transcription factor IIIC subunit 5	0.832304	1.48123e-07
ENSG00000088854	25943	C20orf194	chromosome 20 open reading frame 194	-1.30145	1.49863e-07
ENSG00000064999	23294	ANKS1A	ankyrin repeat and sterile alpha motif domain containing 1A	-0.983892	1.51652e-07
ENSG00000111012	1594	CYP27B1	cytochrome P450 family 27 subfamily B member 1	1.58326	1.54426e-07
ENSG00000125733	9322	TRIP10	thyroid hormone receptor interactor 10	0.712754	1.55364e-07
ENSG00000186432	3840	KPNA4	karyopherin subunit alpha 4	-0.698869	1.56081e-07
ENSG00000070081	4925	NUCB2	nucleobindin 2	-0.755161	1.56432e-07
ENSG00000140044	122953	JDP2	Jun dimerization protein 2	-1.02938	1.56549e-07
ENSG00000145016	9711	RUBCN	RUN and cysteine rich domain containing beclin 1 interacting protein	-0.790705	1.60288e-07
ENSG00000166411	3419	IDH3A	isocitrate dehydrogenase 3 (NAD(+)) alpha	0.942775	1.6142e-07
ENSG00000139044	283358	B4GALNT3	beta-1,4-N-acetyl-galactosaminyltransferase 3	-1.23496	1.62847e-07
ENSG00000110719	10312	TCIRG1	T cell immune regulator 1, ATPase H+ transporting V0 subunit a3	1.19486	1.71216e-07
ENSG00000066427	4287	ATXN3	ataxin 3	0.919382	1.72037e-07
ENSG00000112578	705	BYSL	bystin like	1.15254	1.85652e-07
ENSG00000138764	901	CCNG2	cyclin G2	0.869256	1.8714e-07
ENSG00000145715	5921	RASA1	RAS p21 protein activator 1	-0.983099	1.88017e-07
ENSG00000092758	1299	COL9A3	collagen type IX alpha 3 chain	1.02556	1.90918e-07
ENSG00000261061	NA	NA	NA	2.20646	1.91162e-07
ENSG00000106780	1955	MEGF9	multiple EGF like domains 9	-1.08268	1.9197e-07
ENSG00000138604	26035	GLCE	glucuronic acid epimerase	-0.940412	1.92642e-07
ENSG00000054598	2296	FOXC1	forkhead box C1	-0.948233	1.97523e-07
ENSG00000130222	10912	GADD45G	growth arrest and DNA damage inducible gamma	-2.71344	1.99423e-07
ENSG00000101945	6839	SUV39H1	suppressor of variegation 3-9 homolog 1	2.07233	2.01668e-07
ENSG00000143669	1130	LYST	lysosomal trafficking regulator	-1.24851	2.06878e-07
ENSG00000170144	220988	HNRNPA3	heterogeneous nuclear ribonucleoprotein A3	0.576293	2.07176e-07
ENSG00000176022	126792	B3GALT6	beta-1,3-galactosyltransferase 6	1.25333	2.17365e-07
ENSG00000187535	9742	IFT140	intraflagellar transport 140	-1.06476	2.19883e-07
ENSG00000100811	7528	YY1	YY1 transcription factor	-0.615989	2.20611e-07
ENSG00000146909	64434	NOM1	nucleolar protein with MIF4G domain 1	0.872571	2.25339e-07
ENSG00000099910	84861	KLHL22	kelch like family member 22	1.57295	2.29022e-07
ENSG00000132819	55544	RBM38	RNA binding motif protein 38	0.877359	2.32439e-07
ENSG00000119906	55719	SLF2	SMC5-SMC6 complex localization factor 2	0.912622	2.38239e-07
ENSG00000170852	25948	KBTBD2	kelch repeat and BTB domain containing 2	-0.731667	2.42227e-07
ENSG00000153064	55024	BANK1	B cell scaffold protein with ankyrin repeats 1	-3.56209	2.44429e-07
ENSG00000039650	11284	PNKP	polynucleotide kinase 3'-phosphatase	1.02313	2.4612e-07
ENSG00000033627	535	ATP6V0A1	ATPase H+ transporting V0 subunit a1	-0.659672	2.63482e-07
ENSG00000149564	90952	ESAM	endothelial cell adhesion molecule	1.8573	2.67549e-07
ENSG00000105443	9266	CYTH2	cytohesin 2	-0.803135	2.67653e-07
ENSG00000158055	57822	GRHL3	grainyhead like transcription factor 3	3.34495	2.71911e-07
ENSG00000101624	79959	CEP76	centrosomal protein 76	1.35042	2.72203e-07
ENSG00000067225	5315	PKM	pyruvate kinase M1/2	-0.598639	2.73495e-07
ENSG00000109016	25979	DHRS7B	dehydrogenase/reductase 7B	1.25171	2.75581e-07
ENSG00000109265	57482	KIAA1211	KIAA1211	-1.396	2.83934e-07
ENSG00000032742	8100	IFT88	intraflagellar transport 88	-1.17196	2.87927e-07
ENSG00000128923	54629	MINDY2	MINDY lysine 48 deubiquitinase 2	-0.906718	2.89566e-07
ENSG00000099899	27037	TRMT2A	tRNA methyltransferase 2 homolog A	1.15181	2.93466e-07
ENSG00000038210	55300	PI4K2B	phosphatidylinositol 4-kinase type 2 beta	1.13488	2.94681e-07
ENSG00000116991	57568	SIPA1L2	signal induced proliferation associated 1 like 2	-0.901182	2.98993e-07
ENSG00000185000	8694	DGAT1	diacylglycerol O-acyltransferase 1	1.02368	2.99018e-07
ENSG00000169213	5865	RAB3B	RAB3B, member RAS oncogene family	0.974357	2.99705e-07
ENSG00000135334	55122	AKIRIN2	akirin 2	-0.97128	3.0125e-07
ENSG00000124422	23326	USP22	ubiquitin specific peptidase 22	-0.552205	3.07083e-07
ENSG00000243943	84450	ZNF512	zinc finger protein 512	1.31147	3.08122e-07
ENSG00000100558	26499	PLEK2	pleckstrin 2	0.92703	3.11236e-07
ENSG00000145779	25816	TNFAIP8	TNF alpha induced protein 8	1.27417	3.13092e-07
ENSG00000128228	23753	SDF2L1	stromal cell derived factor 2 like 1	1.02945	3.34271e-07
ENSG00000176225	25914	RTTN	rotatin	1.1529	3.38005e-07
ENSG00000060138	8531	YBX3	Y-box binding protein 3	0.496655	3.38682e-07
ENSG00000100744	51527	GSKIP	GSK3B interacting protein	-0.960384	3.40708e-07
ENSG00000101194	63910	SLC17A9	solute carrier family 17 member 9	1.15373	3.62764e-07
ENSG00000099810	4507	MTAP	methylthioadenosine phosphorylase	0.780333	3.70617e-07
ENSG00000113615	10802	SEC24A	SEC24 homolog A, COPII coat complex component	-0.818012	3.7118e-07
ENSG00000143952	51542	VPS54	VPS54, GARP complex subunit	-1.08441	3.79428e-07
ENSG00000169884	7480	WNT10B	Wnt family member 10B	2.46501	3.80508e-07
ENSG00000073849	6480	ST6GAL1	ST6 beta-galactoside alpha-2,6-sialyltransferase 1	-1.2453	3.80655e-07
ENSG00000116014	84634	KISS1R	KISS1 receptor	2.17832	3.85624e-07
ENSG00000101266	1457	CSNK2A1	casein kinase 2 alpha 1	-0.601965	3.87368e-07
ENSG00000204592	3133	HLA-E	major histocompatibility complex, class I, E	-0.664232	3.91394e-07
ENSG00000128567	5420	PODXL	podocalyxin like	0.836517	3.96326e-07
ENSG00000120437	39	ACAT2	acetyl-CoA acetyltransferase 2	1.37673	4.03744e-07
ENSG00000132256	85363	TRIM5	tripartite motif containing 5	0.940581	4.24121e-07
ENSG00000017260	27032	ATP2C1	ATPase secretory pathway Ca2+ transporting 1	-0.660455	4.26016e-07
ENSG00000053372	51154	MRTO4	MRT4 homolog, ribosome maturation factor	0.962671	4.26931e-07
ENSG00000005020	8935	SKAP2	src kinase associated phosphoprotein 2	-0.93413	4.27098e-07
ENSG00000129474	84962	AJUBA	ajuba LIM protein	0.682709	4.31649e-07
ENSG00000165271	65083	NOL6	nucleolar protein 6	0.934272	4.38739e-07
ENSG00000179598	201164	PLD6	phospholipase D family member 6	1.59358	4.48534e-07
ENSG00000178913	6879	TAF7	TATA-box binding protein associated factor 7	-0.728878	4.598e-07
ENSG00000104290	7976	FZD3	frizzled class receptor 3	-1.19114	4.62599e-07
ENSG00000118412	9994	CASP8AP2	caspase 8 associated protein 2	1.06382	4.64039e-07
ENSG00000165678	27069	GHITM	growth hormone inducible transmembrane protein	-0.591234	4.64828e-07
ENSG00000101350	9371	KIF3B	kinesin family member 3B	-0.769441	4.75493e-07
ENSG00000111358	2967	GTF2H3	general transcription factor IIH subunit 3	0.738484	4.7699e-07
ENSG00000136731	56886	UGGT1	UDP-glucose glycoprotein glucosyltransferase 1	-0.590512	4.81623e-07
ENSG00000109184	23142	DCUN1D4	defective in cullin neddylation 1 domain containing 4	-0.958656	4.82418e-07
ENSG00000152795	9987	HNRNPDL	heterogeneous nuclear ribonucleoprotein D like	-0.685211	5.06932e-07
ENSG00000106479	643641	ZNF862	zinc finger protein 862	-1.46054	5.09417e-07
ENSG00000130413	65975	STK33	serine/threonine kinase 33	-1.96806	5.11544e-07
ENSG00000108179	10105	PPIF	peptidylprolyl isomerase F	0.840779	5.12501e-07
ENSG00000135638	2016	EMX1	empty spiracles homeobox 1	2.8914	5.2101e-07
ENSG00000153071	1601	DAB2	DAB2, clathrin adaptor protein	-1.66216	5.21274e-07
ENSG00000267106	284385	ZNF561-AS1	ZNF561 antisense RNA 1 (head to head)	2.57905	5.24101e-07
ENSG00000101335	10398	MYL9	myosin light chain 9	1.07765	5.32787e-07
ENSG00000002746	23072	HECW1	HECT, C2 and WW domain containing E3 ubiquitin protein ligase 1	-2.56618	5.44467e-07
ENSG00000114738	7867	MAPKAPK3	mitogen-activated protein kinase-activated protein kinase 3	0.793751	5.46517e-07
ENSG00000109066	54868	TMEM104	transmembrane protein 104	-1.09592	5.53709e-07
ENSG00000164683	23462	HEY1	hes related family bHLH transcription factor with YRPW motif 1	-2.71482	5.58678e-07
ENSG00000170382	10446	LRRN2	leucine rich repeat neuronal 2	-2.03043	5.74984e-07
ENSG00000166167	8945	BTRC	beta-transducin repeat containing E3 ubiquitin protein ligase	-0.817763	5.76075e-07
ENSG00000186007	93273	LEMD1	LEM domain containing 1	-2.51996	5.77616e-07
ENSG00000058085	3918	LAMC2	laminin subunit gamma 2	-0.885207	5.82469e-07
ENSG00000110660	54733	SLC35F2	solute carrier family 35 member F2	-0.659968	5.93648e-07
ENSG00000125246	171425	CLYBL	citrate lyase beta like	-2.02494	5.96999e-07
ENSG00000183943	5613	PRKX	protein kinase, X-linked	0.960347	5.97189e-07
ENSG00000187800	375033	PEAR1	platelet endothelial aggregation receptor 1	1.04447	5.97586e-07
ENSG00000124743	401265	KLHL31	kelch like family member 31	-3.62548	6.08674e-07
ENSG00000070540	55062	WIPI1	WD repeat domain, phosphoinositide interacting 1	-0.817305	6.15713e-07
ENSG00000116254	26038	CHD5	chromodomain helicase DNA binding protein 5	1.14868	6.21527e-07
ENSG00000176410	84277	DNAJC30	DnaJ heat shock protein family (Hsp40) member C30	1.97644	6.25871e-07
ENSG00000175591	5029	P2RY2	purinergic receptor P2Y2	2.73558	6.3107e-07
ENSG00000102384	2491	CENPI	centromere protein I	2.19716	6.66501e-07
ENSG00000114439	56987	BBX	BBX, HMG-box containing	-0.733462	6.73061e-07
ENSG00000182870	50614	GALNT9	polypeptide N-acetylgalactosaminyltransferase 9	-2.81988	6.85706e-07
ENSG00000146426	26230	TIAM2	T cell lymphoma invasion and metastasis 2	-1.78863	6.93346e-07
ENSG00000101782	8780	RIOK3	RIO kinase 3	-0.648182	6.97059e-07
ENSG00000116198	9731	CEP104	centrosomal protein 104	-0.855798	7.00981e-07
ENSG00000049449	5954	RCN1	reticulocalbin 1	-0.721326	7.09696e-07
ENSG00000075618	6624	FSCN1	fascin actin-bundling protein 1	0.680293	7.1128e-07
ENSG00000162139	10825	NEU3	neuraminidase 3	1.13562	7.17076e-07
ENSG00000112511	5252	PHF1	PHD finger protein 1	-0.704298	7.18328e-07
ENSG00000064652	28966	SNX24	sorting nexin 24	-1.03291	7.22964e-07
ENSG00000155093	5799	PTPRN2	protein tyrosine phosphatase, receptor type N2	-1.89606	7.29437e-07
ENSG00000153885	79047	KCTD15	potassium channel tetramerization domain containing 15	-1.15135	7.36049e-07
ENSG00000001497	81887	LAS1L	LAS1 like, ribosome biogenesis factor	0.9905	7.39744e-07
ENSG00000198668	801	CALM1	calmodulin 1	-0.567083	7.42942e-07
ENSG00000187325	51616	TAF9B	TATA-box binding protein associated factor 9b	1.06755	7.5324e-07
ENSG00000204272	550643	NBDY	negative regulator of P-body association	-0.953326	7.56781e-07
ENSG00000169490	83877	TM2D2	TM2 domain containing 2	-0.860236	7.63665e-07
ENSG00000170919	NA	NA	NA	-1.43188	7.65091e-07
ENSG00000204217	659	BMPR2	bone morphogenetic protein receptor type 2	-0.914838	7.70716e-07
ENSG00000172318	8708	B3GALT1	beta-1,3-galactosyltransferase 1	-4.13569	7.8242e-07
ENSG00000061676	10787	NCKAP1	NCK associated protein 1	-0.675605	7.85241e-07
ENSG00000134186	55119	PRPF38B	pre-mRNA processing factor 38B	-0.745585	7.8651e-07
ENSG00000105447	83743	GRWD1	glutamate rich WD repeat containing 1	0.976741	7.93874e-07
ENSG00000116641	85440	DOCK7	dedicator of cytokinesis 7	-0.765739	8.09644e-07
ENSG00000142197	9980	DOPEY2	dopey family member 2	-0.989248	8.60342e-07
ENSG00000176978	29952	DPP7	dipeptidyl peptidase 7	0.834821	8.83843e-07
ENSG00000100994	5834	PYGB	glycogen phosphorylase B	-0.557174	8.91405e-07
ENSG00000197275	25788	RAD54B	RAD54 homolog B	3.04918	8.95506e-07
ENSG00000110002	4013	VWA5A	von Willebrand factor A domain containing 5A	-2.04064	9.01624e-07
ENSG00000160194	4731	NDUFV3	NADH:ubiquinone oxidoreductase subunit V3	0.875303	9.04063e-07
ENSG00000133316	54663	WDR74	WD repeat domain 74	0.99067	9.13668e-07
ENSG00000172765	23023	TMCC1	transmembrane and coiled-coil domain family 1	-1.04648	9.32901e-07
ENSG00000107798	3988	LIPA	lipase A, lysosomal acid type	-0.835858	9.3982e-07
ENSG00000198088	54830	NUP62CL	nucleoporin 62 C-terminal like	1.81072	9.62649e-07
ENSG00000140563	55784	MCTP2	multiple C2 and transmembrane domain containing 2	-1.48468	9.79978e-07
ENSG00000167566	57701	NCKAP5L	NCK associated protein 5 like	-0.86401	9.81197e-07
ENSG00000224470	342371	ATXN1L	ataxin 1 like	-0.806207	9.83131e-07
ENSG00000106144	835	CASP2	caspase 2	0.800247	1.00735e-06
ENSG00000184661	157313	CDCA2	cell division cycle associated 2	1.08501	1.0231e-06
ENSG00000116649	6723	SRM	spermidine synthase	0.948145	1.02998e-06
ENSG00000067057	5214	PFKP	phosphofructokinase, platelet	-0.606306	1.06851e-06
ENSG00000143353	127018	LYPLAL1	lysophospholipase like 1	-1.33755	1.09026e-06
ENSG00000146072	27242	TNFRSF21	TNF receptor superfamily member 21	-0.823591	1.09085e-06
ENSG00000109762	83891	SNX25	sorting nexin 25	-0.94905	1.10397e-06
ENSG00000080298	5991	RFX3	regulatory factor X3	-1.17943	1.12075e-06
ENSG00000164509	133396	IL31RA	interleukin 31 receptor A	-2.18578	1.14116e-06
ENSG00000181982	91050	CCDC149	coiled-coil domain containing 149	-1.68656	1.15654e-06
ENSG00000115446	25972	UNC50	unc-50 inner nuclear membrane RNA binding protein	-1.13171	1.15813e-06
ENSG00000244242	402778	IFITM10	interferon induced transmembrane protein 10	-4.39006	1.16137e-06
ENSG00000110619	833	CARS	cysteinyl-tRNA synthetase	-0.538616	1.25981e-06
ENSG00000153714	286343	LURAP1L	leucine rich adaptor protein 1 like	-1.18112	1.26928e-06
ENSG00000114423	868	CBLB	Cbl proto-oncogene B	-1.37377	1.28176e-06
ENSG00000132781	4595	MUTYH	mutY DNA glycosylase	1.16369	1.30895e-06
ENSG00000130935	25926	NOL11	nucleolar protein 11	0.673909	1.31888e-06
ENSG00000131370	9467	SH3BP5	SH3 domain binding protein 5	-1.28369	1.32302e-06
ENSG00000184545	1850	DUSP8	dual specificity phosphatase 8	-1.00509	1.33691e-06
ENSG00000158062	91544	UBXN11	UBX domain protein 11	1.32151	1.34479e-06
ENSG00000156384	119392	SFR1	SWI5 dependent homologous recombination repair protein 1	1.34464	1.34862e-06
ENSG00000138621	60490	PPCDC	phosphopantothenoylcysteine decarboxylase	1.72876	1.38852e-06
ENSG00000006756	414	ARSD	arylsulfatase D	-1.17135	1.39367e-06
ENSG00000189306	27341	RRP7A	ribosomal RNA processing 7 homolog A	1.07135	1.39614e-06
ENSG00000162595	9077	DIRAS3	DIRAS family GTPase 3	-1.44715	1.42346e-06
ENSG00000102786	26512	INTS6	integrator complex subunit 6	-0.912935	1.43455e-06
ENSG00000112378	64065	PERP	PERP, TP53 apoptosis effector	0.576954	1.45208e-06
ENSG00000169031	1285	COL4A3	collagen type IV alpha 3 chain	-2.09118	1.46019e-06
ENSG00000109255	10874	NMU	neuromedin U	1.75045	1.47995e-06
ENSG00000185480	55010	PARPBP	PARP1 binding protein	1.68279	1.48246e-06
ENSG00000180758	80045	GPR157	G protein-coupled receptor 157	-1.42188	1.49485e-06
ENSG00000155980	3798	KIF5A	kinesin family member 5A	-1.07351	1.51575e-06
ENSG00000124145	6385	SDC4	syndecan 4	0.52029	1.51897e-06
ENSG00000110107	27339	PRPF19	pre-mRNA processing factor 19	0.565567	1.52429e-06
ENSG00000133703	3845	KRAS	KRAS proto-oncogene, GTPase	-0.734894	1.5374e-06
ENSG00000206337	10866	HCP5	HLA complex P5 (non-protein coding)	1.63897	1.60211e-06
ENSG00000104808	27294	DHDH	dihydrodiol dehydrogenase	1.86522	1.60614e-06
ENSG00000167105	162461	TMEM92	transmembrane protein 92	1.80339	1.64812e-06
ENSG00000174516	246330	PELI3	pellino E3 ubiquitin protein ligase family member 3	1.63267	1.65899e-06
ENSG00000180198	1104	RCC1	regulator of chromosome condensation 1	0.648884	1.66449e-06
ENSG00000105323	11100	HNRNPUL1	heterogeneous nuclear ribonucleoprotein U like 1	0.584997	1.6695e-06
ENSG00000235823	90271	OLMALINC	oligodendrocyte maturation-associated long intergenic non-coding RNA	-0.893738	1.67051e-06
ENSG00000136875	9128	PRPF4	pre-mRNA processing factor 4	0.75902	1.67758e-06
ENSG00000132017	90379	DCAF15	DDB1 and CUL4 associated factor 15	0.961498	1.69518e-06
ENSG00000164062	327	APEH	acylaminoacyl-peptide hydrolase	0.629846	1.70779e-06
ENSG00000106399	6119	RPA3	replication protein A3	1.26545	1.75619e-06
ENSG00000108773	2648	KAT2A	lysine acetyltransferase 2A	1.07578	1.75762e-06
ENSG00000167799	254552	NUDT8	nudix hydrolase 8	2.52064	1.76501e-06
ENSG00000243742	113157	RPLP0P2	ribosomal protein lateral stalk subunit P0 pseudogene 2	-1.2657	1.78736e-06
ENSG00000156253	10069	RWDD2B	RWD domain containing 2B	0.988197	1.79679e-06
ENSG00000171262	283742	FAM98B	family with sequence similarity 98 member B	0.811048	1.79706e-06
ENSG00000153531	113622	ADPRHL1	ADP-ribosylhydrolase like 1	1.12431	1.84411e-06
ENSG00000197142	51703	ACSL5	acyl-CoA synthetase long chain family member 5	1.77442	1.89268e-06
ENSG00000160588	196264	MPZL3	myelin protein zero like 3	-1.00546	1.89765e-06
ENSG00000167642	10653	SPINT2	serine peptidase inhibitor, Kunitz type 2	-0.661624	1.89788e-06
ENSG00000165197	2277	VEGFD	vascular endothelial growth factor D	-4.53096	1.91078e-06
ENSG00000141456	27043	PELP1	proline, glutamate and leucine rich protein 1	0.76055	1.92221e-06
ENSG00000149136	6749	SSRP1	structure specific recognition protein 1	0.536857	1.94348e-06
ENSG00000108175	57178	ZMIZ1	zinc finger MIZ-type containing 1	-0.776071	1.94946e-06
ENSG00000165006	51271	UBAP1	ubiquitin associated protein 1	-0.667324	1.9546e-06
ENSG00000105968	94239	H2AFV	H2A histone family member V	0.735189	2.03054e-06
ENSG00000101188	4923	NTSR1	neurotensin receptor 1	-0.718556	2.04429e-06
ENSG00000185567	113146	AHNAK2	AHNAK nucleoprotein 2	0.806245	2.04891e-06
ENSG00000103067	80004	ESRP2	epithelial splicing regulatory protein 2	0.917852	2.07549e-06
ENSG00000117984	1509	CTSD	cathepsin D	-1.00674	2.08157e-06
ENSG00000170340	10678	B3GNT2	UDP-GlcNAc:betaGal beta-1,3-N-acetylglucosaminyltransferase 2	-0.94438	2.08284e-06
ENSG00000204160	84243	ZDHHC18	zinc finger DHHC-type containing 18	-0.750295	2.15408e-06
ENSG00000198826	9824	ARHGAP11A	Rho GTPase activating protein 11A	1.10505	2.18114e-06
ENSG00000137642	6653	SORL1	sortilin related receptor 1	-0.963358	2.18738e-06
ENSG00000100982	63935	PCIF1	PDX1 C-terminal inhibiting factor 1	0.88172	2.19092e-06
ENSG00000103507	10295	BCKDK	branched chain ketoacid dehydrogenase kinase	0.881578	2.21259e-06
ENSG00000161509	2905	GRIN2C	glutamate ionotropic receptor NMDA type subunit 2C	1.83757	2.23722e-06
ENSG00000175224	9776	ATG13	autophagy related 13	-0.617654	2.24022e-06
ENSG00000065268	57418	WDR18	WD repeat domain 18	1.00929	2.24895e-06
ENSG00000074416	11343	MGLL	monoglyceride lipase	-1.32792	2.29106e-06
ENSG00000149182	84364	ARFGAP2	ADP ribosylation factor GTPase activating protein 2	0.815099	2.29822e-06
ENSG00000170522	79071	ELOVL6	ELOVL fatty acid elongase 6	-0.869945	2.30121e-06
ENSG00000160216	56894	AGPAT3	1-acylglycerol-3-phosphate O-acyltransferase 3	-0.745855	2.34307e-06
ENSG00000277443	4082	MARCKS	myristoylated alanine rich protein kinase C substrate	-0.753707	2.36929e-06
ENSG00000116096	6697	SPR	sepiapterin reductase	1.0359	2.44472e-06
ENSG00000030066	23279	NUP160	nucleoporin 160	0.628373	2.46394e-06
ENSG00000108306	84961	FBXL20	F-box and leucine rich repeat protein 20	-0.876917	2.48851e-06
ENSG00000006042	26022	TMEM98	transmembrane protein 98	1.13441	2.51001e-06
ENSG00000173221	2745	GLRX	glutaredoxin	-1.13899	2.51495e-06
ENSG00000075651	5337	PLD1	phospholipase D1	-1.60174	2.51711e-06
ENSG00000196950	57181	SLC39A10	solute carrier family 39 member 10	1.16501	2.55458e-06
ENSG00000010319	56920	SEMA3G	semaphorin 3G	1.92772	2.55904e-06
ENSG00000171988	221037	JMJD1C	jumonji domain containing 1C	-0.677972	2.56367e-06
ENSG00000198380	2673	GFPT1	glutamine--fructose-6-phosphate transaminase 1	-0.597813	2.58188e-06
ENSG00000144028	23020	SNRNP200	small nuclear ribonucleoprotein U5 subunit 200	0.482334	2.63299e-06
ENSG00000090238	83719	YPEL3	yippee like 3	1.57691	2.673e-06
ENSG00000116977	3964	LGALS8	galectin 8	-0.893023	2.68073e-06
ENSG00000138777	27068	PPA2	pyrophosphatase (inorganic) 2	-0.972897	2.68902e-06
ENSG00000075223	10512	SEMA3C	semaphorin 3C	-1.01743	2.72277e-06
ENSG00000187098	4286	MITF	melanogenesis associated transcription factor	-3.12352	2.73875e-06
ENSG00000109323	4126	MANBA	mannosidase beta	-0.884263	2.83705e-06
ENSG00000116005	51449	PCYOX1	prenylcysteine oxidase 1	-0.779539	2.84717e-06
ENSG00000156831	286053	NSMCE2	NSE2 (MMS21) homolog, SMC5-SMC6 complex SUMO ligase	-1.35215	3.07553e-06
ENSG00000112379	57221	ARFGEF3	ARFGEF family member 3	-0.941793	3.13534e-06
ENSG00000108819	84687	PPP1R9B	protein phosphatase 1 regulatory subunit 9B	0.716309	3.1407e-06
ENSG00000171634	2186	BPTF	bromodomain PHD finger transcription factor	-0.743384	3.15792e-06
ENSG00000158186	22808	MRAS	muscle RAS oncogene homolog	-1.05152	3.16028e-06
ENSG00000089280	2521	FUS	FUS RNA binding protein	0.704933	3.19418e-06
ENSG00000163694	54502	RBM47	RNA binding motif protein 47	-1.05133	3.20119e-06
ENSG00000104267	760	CA2	carbonic anhydrase 2	2.64607	3.23853e-06
ENSG00000140443	3480	IGF1R	insulin like growth factor 1 receptor	-1.17055	3.24253e-06
ENSG00000003393	57679	ALS2	ALS2, alsin Rho guanine nucleotide exchange factor	-0.708672	3.3378e-06
ENSG00000075945	22920	KIFAP3	kinesin associated protein 3	-1.24743	3.36459e-06
ENSG00000077157	4660	PPP1R12B	protein phosphatase 1 regulatory subunit 12B	-1.16909	3.37842e-06
ENSG00000144455	285362	SUMF1	sulfatase modifying factor 1	-1.17953	3.3799e-06
ENSG00000148842	54805	CNNM2	cyclin and CBS domain divalent metal cation transport mediator 2	-0.741397	3.4527e-06
ENSG00000130175	5589	PRKCSH	protein kinase C substrate 80K-H	-0.649667	3.4924e-06
ENSG00000148634	26091	HERC4	HECT and RLD domain containing E3 ubiquitin protein ligase 4	-0.853253	3.52919e-06
ENSG00000128791	57045	TWSG1	twisted gastrulation BMP signaling modulator 1	-0.794317	3.58326e-06
ENSG00000007402	9254	CACNA2D2	calcium voltage-gated channel auxiliary subunit alpha2delta 2	-1.73234	3.61578e-06
ENSG00000138698	5910	RAP1GDS1	Rap1 GTPase-GDP dissociation stimulator 1	-0.871217	3.62355e-06
ENSG00000011105	10867	TSPAN9	tetraspanin 9	-0.959118	3.65274e-06
ENSG00000146143	5558	PRIM2	DNA primase subunit 2	1.25744	3.65997e-06
ENSG00000116729	79971	WLS	wntless Wnt ligand secretion mediator	-0.662688	3.7239e-06
ENSG00000165916	5702	PSMC3	proteasome 26S subunit, ATPase 3	0.67125	3.72921e-06
ENSG00000058799	54432	YIPF1	Yip1 domain family member 1	-1.01193	3.7566e-06
ENSG00000205302	6643	SNX2	sorting nexin 2	0.655521	3.77659e-06
ENSG00000077514	10714	POLD3	DNA polymerase delta 3, accessory subunit	1.39077	3.809e-06
ENSG00000162643	126820	WDR63	WD repeat domain 63	2.55302	3.85063e-06
ENSG00000050405	51474	LIMA1	LIM domain and actin binding 1	0.581386	3.88669e-06
ENSG00000206503	3105	HLA-A	major histocompatibility complex, class I, A	-0.585857	3.9041e-06
ENSG00000089820	393	ARHGAP4	Rho GTPase activating protein 4	0.959426	3.91393e-06
ENSG00000165795	57447	NDRG2	NDRG family member 2	1.35751	3.9363e-06
ENSG00000152766	118932	ANKRD22	ankyrin repeat domain 22	-2.57921	4.12246e-06
ENSG00000172336	10248	POP7	POP7 homolog, ribonuclease P/MRP subunit	1.09071	4.13003e-06
ENSG00000145687	23635	SSBP2	single stranded DNA binding protein 2	-3.66126	4.16424e-06
ENSG00000152926	51351	ZNF117	zinc finger protein 117	-2.0574	4.18061e-06
ENSG00000132424	25957	PNISR	PNN interacting serine and arginine rich protein	-0.794579	4.21057e-06
ENSG00000099622	1153	CIRBP	cold inducible RNA binding protein	-0.582883	4.24511e-06
ENSG00000123636	29994	BAZ2B	bromodomain adjacent to zinc finger domain 2B	-0.874306	4.26429e-06
ENSG00000010818	3097	HIVEP2	human immunodeficiency virus type I enhancer binding protein 2	-1.02404	4.31325e-06
ENSG00000112144	22858	ICK	intestinal cell kinase	-1.0792	4.59547e-06
ENSG00000051620	23593	HEBP2	heme binding protein 2	-0.857842	4.71802e-06
ENSG00000198142	65124	SOWAHC	sosondowah ankyrin repeat domain family member C	-0.756579	4.83732e-06
ENSG00000049883	79810	PTCD2	pentatricopeptide repeat domain 2	1.13624	4.90125e-06
ENSG00000068489	55771	PRR11	proline rich 11	0.850531	4.92312e-06
ENSG00000144485	55502	HES6	hes family bHLH transcription factor 6	0.912223	5.07097e-06
ENSG00000162849	55083	KIF26B	kinesin family member 26B	-3.9527	5.07989e-06
ENSG00000125630	84172	POLR1B	RNA polymerase I subunit B	0.825767	5.10463e-06
ENSG00000183814	286826	LIN9	lin-9 DREAM MuvB core complex component	1.49749	5.18743e-06
ENSG00000153046	9425	CDYL	chromodomain Y like	-0.749861	5.18762e-06
ENSG00000198646	23054	NCOA6	nuclear receptor coactivator 6	-0.696838	5.3898e-06
ENSG00000162408	79707	NOL9	nucleolar protein 9	0.806546	5.42897e-06
ENSG00000163040	90557	CCDC74A	coiled-coil domain containing 74A	2.05989	5.57088e-06
ENSG00000075702	284403	WDR62	WD repeat domain 62	1.56112	5.77901e-06
ENSG00000151065	196513	DCP1B	decapping mRNA 1B	1.11684	5.78193e-06
ENSG00000162241	283130	SLC25A45	solute carrier family 25 member 45	2.40212	5.88165e-06
ENSG00000128422	3872	KRT17	keratin 17	3.37512	5.89594e-06
ENSG00000099219	79956	ERMP1	endoplasmic reticulum metallopeptidase 1	-0.707215	5.92907e-06
ENSG00000171723	10243	GPHN	gephyrin	-1.19045	5.95163e-06
ENSG00000198740	22834	ZNF652	zinc finger protein 652	-0.995063	5.98657e-06
ENSG00000132196	51478	HSD17B7	hydroxysteroid 17-beta dehydrogenase 7	1.2494	5.99064e-06
ENSG00000110721	1119	CHKA	choline kinase alpha	-0.77964	6.01022e-06
ENSG00000152455	79723	SUV39H2	suppressor of variegation 3-9 homolog 2	1.49487	6.03456e-06
ENSG00000180644	5551	PRF1	perforin 1	2.59113	6.14042e-06
ENSG00000132359	23108	RAP1GAP2	RAP1 GTPase activating protein 2	0.747698	6.15404e-06
ENSG00000179029	84314	TMEM107	transmembrane protein 107	1.70822	6.17705e-06
ENSG00000042286	84883	AIFM2	apoptosis inducing factor, mitochondria associated 2	-0.698841	6.40119e-06
ENSG00000074266	8726	EED	embryonic ectoderm development	1.04548	6.46952e-06
ENSG00000280385	NA	NA	NA	-1.62654	6.50591e-06
ENSG00000175048	79683	ZDHHC14	zinc finger DHHC-type containing 14	-1.99246	6.57314e-06
ENSG00000140511	145864	HAPLN3	hyaluronan and proteoglycan link protein 3	-1.18231	6.70825e-06
ENSG00000277161	284098	PIGW	phosphatidylinositol glycan anchor biosynthesis class W	1.668	6.71871e-06
ENSG00000168389	84879	MFSD2A	major facilitator superfamily domain containing 2A	1.55047	6.7565e-06
ENSG00000055609	58508	KMT2C	lysine methyltransferase 2C	-0.837612	6.86311e-06
ENSG00000179981	10194	TSHZ1	teashirt zinc finger homeobox 1	-2.30918	6.94111e-06
ENSG00000177463	7182	NR2C2	nuclear receptor subfamily 2 group C member 2	-0.822483	7.03879e-06
ENSG00000009830	29954	POMT2	protein O-mannosyltransferase 2	-1.10659	7.04463e-06
ENSG00000097033	51100	SH3GLB1	SH3 domain containing GRB2 like, endophilin B1	-0.689467	7.18903e-06
ENSG00000197217	9583	ENTPD4	ectonucleoside triphosphate diphosphohydrolase 4	-0.666735	7.42845e-06
ENSG00000075420	64778	FNDC3B	fibronectin type III domain containing 3B	-0.730834	7.44289e-06
ENSG00000122786	800	CALD1	caldesmon 1	0.700607	7.44437e-06
ENSG00000165724	116225	ZMYND19	zinc finger MYND-type containing 19	0.939539	7.51116e-06
ENSG00000126001	11190	CEP250	centrosomal protein 250	0.862333	7.54251e-06
ENSG00000090316	10296	MAEA	macrophage erythroblast attacher	0.707897	7.55333e-06
ENSG00000230439	723788	MIG7	mig-7	3.34793	7.55663e-06
ENSG00000158615	84919	PPP1R15B	protein phosphatase 1 regulatory subunit 15B	-0.5916	7.56472e-06
ENSG00000198792	25829	TMEM184B	transmembrane protein 184B	-0.633385	7.6149e-06
ENSG00000111321	4055	LTBR	lymphotoxin beta receptor	-0.667639	7.76415e-06
ENSG00000141232	10140	TOB1	transducer of ERBB2, 1	0.624554	7.88592e-06
ENSG00000075275	9620	CELSR1	cadherin EGF LAG seven-pass G-type receptor 1	-0.639212	7.91858e-06
ENSG00000138363	471	ATIC	5-aminoimidazole-4-carboxamide ribonucleotide formyltransferase/IMP cyclohydrolase	0.669232	7.96724e-06
ENSG00000074603	54878	DPP8	dipeptidyl peptidase 8	-0.778611	8.23358e-06
ENSG00000214022	29803	REPIN1	replication initiator 1	-0.768442	8.2562e-06
ENSG00000034510	9168	TMSB10	thymosin beta 10	-0.74778	8.44268e-06
ENSG00000109654	23321	TRIM2	tripartite motif containing 2	-0.70522	8.67802e-06
ENSG00000115762	55041	PLEKHB2	pleckstrin homology domain containing B2	-0.568143	8.74621e-06
ENSG00000145247	132299	OCIAD2	OCIA domain containing 2	-0.784424	8.8301e-06
ENSG00000158985	56990	CDC42SE2	CDC42 small effector 2	-0.699214	8.92931e-06
ENSG00000162889	9261	MAPKAPK2	mitogen-activated protein kinase-activated protein kinase 2	-0.669456	8.9346e-06
ENSG00000143554	11000	SLC27A3	solute carrier family 27 member 3	1.86014	8.95589e-06
ENSG00000108557	10743	RAI1	retinoic acid induced 1	-0.698296	8.96407e-06
ENSG00000087365	10992	SF3B2	splicing factor 3b subunit 2	0.489619	9.04809e-06
ENSG00000075239	38	ACAT1	acetyl-CoA acetyltransferase 1	0.756185	9.19387e-06
ENSG00000128626	6183	MRPS12	mitochondrial ribosomal protein S12	1.00808	9.63395e-06
ENSG00000177302	7156	TOP3A	DNA topoisomerase III alpha	0.806501	9.8354e-06
ENSG00000169750	5881	RAC3	Rac family small GTPase 3	0.948864	9.87196e-06
ENSG00000145244	10699	CORIN	corin, serine peptidase	-3.01505	1.00824e-05
ENSG00000130204	10452	TOMM40	translocase of outer mitochondrial membrane 40	0.89693	1.0234e-05
ENSG00000163697	323	APBB2	amyloid beta precursor protein binding family B member 2	-0.665808	1.03364e-05
ENSG00000108588	57003	CCDC47	coiled-coil domain containing 47	-0.583897	1.04881e-05
ENSG00000178814	26873	OPLAH	5-oxoprolinase, ATP-hydrolysing	0.9712	1.04908e-05
ENSG00000158019	9577	BABAM2	BRISC and BRCA1 A complex member 2	-1.36796	1.07934e-05
ENSG00000115738	3398	ID2	inhibitor of DNA binding 2	-0.872187	1.07978e-05
ENSG00000177565	79718	TBL1XR1	transducin beta like 1 X-linked receptor 1	-0.740563	1.10425e-05
ENSG00000129255	9526	MPDU1	mannose-P-dolichol utilization defect 1	0.925905	1.12118e-05
ENSG00000146535	2768	GNA12	G protein subunit alpha 12	-0.747143	1.12687e-05
ENSG00000087053	8898	MTMR2	myotubularin related protein 2	-0.787853	1.12763e-05
ENSG00000073712	10979	FERMT2	fermitin family member 2	-0.73146	1.14459e-05
ENSG00000131171	6451	SH3BGRL	SH3 domain binding glutamate rich protein like	-1.04461	1.15054e-05
ENSG00000112081	6428	SRSF3	serine and arginine rich splicing factor 3	-0.806774	1.15267e-05
ENSG00000164603	154743	BMT2	base methyltransferase of 25S rRNA 2 homolog	-1.04917	1.17858e-05
ENSG00000137404	11270	NRM	nurim	1.79163	1.23225e-05
ENSG00000107140	7016	TESK1	testis associated actin remodelling kinase 1	-0.885587	1.27336e-05
ENSG00000169035	5650	KLK7	kallikrein related peptidase 7	-0.865614	1.2764e-05
ENSG00000061337	11178	LZTS1	leucine zipper tumor suppressor 1	1.73764	1.28637e-05
ENSG00000160075	29101	SSU72	SSU72 homolog, RNA polymerase II CTD phosphatase	-0.70765	1.29401e-05
ENSG00000100097	3956	LGALS1	galectin 1	-0.668588	1.29659e-05
ENSG00000176678	2300	FOXL1	forkhead box L1	2.7251	1.3024e-05
ENSG00000152782	53354	PANK1	pantothenate kinase 1	1.53624	1.32387e-05
ENSG00000166619	10904	BLCAP	bladder cancer associated protein	0.822542	1.33162e-05
ENSG00000280123	NA	NA	NA	2.81735	1.34386e-05
ENSG00000077549	832	CAPZB	capping actin protein of muscle Z-line beta subunit	-0.60466	1.34819e-05
ENSG00000163874	80149	ZC3H12A	zinc finger CCCH-type containing 12A	-1.39181	1.37759e-05
ENSG00000070882	26031	OSBPL3	oxysterol binding protein like 3	0.746629	1.39856e-05
ENSG00000251615	NA	NA	NA	-3.46931	1.41191e-05
ENSG00000188229	10383	TUBB4B	tubulin beta 4B class IVb	0.652682	1.42566e-05
ENSG00000177410	441951	ZFAS1	ZNFX1 antisense RNA 1	-0.655476	1.43873e-05
ENSG00000013441	1195	CLK1	CDC like kinase 1	-0.834506	1.45647e-05
ENSG00000120705	2107	ETF1	eukaryotic translation termination factor 1	-0.584941	1.45872e-05
ENSG00000115963	390	RND3	Rho family GTPase 3	-0.823762	1.49586e-05
ENSG00000228649	NA	NA	NA	1.66239	1.50479e-05
ENSG00000118263	8609	KLF7	Kruppel like factor 7	-0.931935	1.51041e-05
ENSG00000102144	5230	PGK1	phosphoglycerate kinase 1	-0.644096	1.5234e-05
ENSG00000204438	7918	GPANK1	G-patch domain and ankyrin repeats 1	1.3314	1.55935e-05
ENSG00000102393	2717	GLA	galactosidase alpha	-1.1322	1.56416e-05
ENSG00000020922	4361	MRE11	MRE11 homolog, double strand break repair nuclease	1.15816	1.57395e-05
ENSG00000150782	3606	IL18	interleukin 18	-0.873077	1.5745e-05
ENSG00000134001	1965	EIF2S1	eukaryotic translation initiation factor 2 subunit alpha	0.608184	1.57642e-05
ENSG00000161996	197335	WDR90	WD repeat domain 90	1.41377	1.58528e-05
ENSG00000187240	79659	DYNC2H1	dynein cytoplasmic 2 heavy chain 1	-1.77097	1.59223e-05
ENSG00000117308	2582	GALE	UDP-galactose-4-epimerase	0.686171	1.60381e-05
ENSG00000225973	101928527	PIGBOS1	PIGB opposite strand 1	-1.98545	1.60614e-05
ENSG00000103227	64788	LMF1	lipase maturation factor 1	-1.69587	1.62106e-05
ENSG00000106244	11333	PDAP1	PDGFA associated protein 1	0.601877	1.63165e-05
ENSG00000157617	25966	C2CD2	C2 calcium dependent domain containing 2	-0.791247	1.64849e-05
ENSG00000104805	4924	NUCB1	nucleobindin 1	-0.72634	1.6589e-05
ENSG00000068305	4205	MEF2A	myocyte enhancer factor 2A	-0.628371	1.66661e-05
ENSG00000125629	51141	INSIG2	insulin induced gene 2	-0.812337	1.73892e-05
ENSG00000168010	89849	ATG16L2	autophagy related 16 like 2	1.58512	1.7631e-05
ENSG00000169359	9197	SLC33A1	solute carrier family 33 member 1	-0.693008	1.78642e-05
ENSG00000108424	3837	KPNB1	karyopherin subunit beta 1	-0.537706	1.80687e-05
ENSG00000131724	3597	IL13RA1	interleukin 13 receptor subunit alpha 1	-0.702004	1.8417e-05
ENSG00000119844	54812	AFTPH	aftiphilin	-0.670227	1.84708e-05
ENSG00000163938	26354	GNL3	G protein nucleolar 3	0.571905	1.86087e-05
ENSG00000133872	51669	SARAF	store-operated calcium entry associated regulatory factor	-0.597606	1.885e-05
ENSG00000176014	84617	TUBB6	tubulin beta 6 class V	0.716932	1.89272e-05
ENSG00000188158	4810	NHS	NHS actin remodeling regulator	-1.40159	1.91141e-05
ENSG00000187609	54932	EXD3	exonuclease 3'-5' domain containing 3	-1.26665	1.95372e-05
ENSG00000198833	51465	UBE2J1	ubiquitin conjugating enzyme E2 J1	-0.606325	1.95471e-05
ENSG00000102858	23295	MGRN1	mahogunin ring finger 1	0.73344	1.95624e-05
ENSG00000187957	92737	DNER	delta/notch like EGF repeat containing	-4.13895	1.97648e-05
ENSG00000261087	NA	NA	NA	-1.88114	1.99248e-05
ENSG00000130340	51429	SNX9	sorting nexin 9	-0.628977	2.00492e-05
ENSG00000139173	84216	TMEM117	transmembrane protein 117	-2.51889	2.00927e-05
ENSG00000160447	29941	PKN3	protein kinase N3	0.955624	2.02064e-05
ENSG00000076604	9618	TRAF4	TNF receptor associated factor 4	0.698569	2.02353e-05
ENSG00000109854	10553	HTATIP2	HIV-1 Tat interactive protein 2	-0.85563	2.03687e-05
ENSG00000136237	9771	RAPGEF5	Rap guanine nucleotide exchange factor 5	1.39292	2.05222e-05
ENSG00000203780	92565	FANK1	fibronectin type III and ankyrin repeat domains 1	-3.01498	2.07056e-05
ENSG00000144580	9125	CNOT9	CCR4-NOT transcription complex subunit 9	0.683127	2.12091e-05
ENSG00000206418	201475	RAB12	RAB12, member RAS oncogene family	-0.669016	2.12258e-05
ENSG00000140365	54939	COMMD4	COMM domain containing 4	1.04726	2.12641e-05
ENSG00000109586	51809	GALNT7	polypeptide N-acetylgalactosaminyltransferase 7	-0.952891	2.12942e-05
ENSG00000279495	NA	NA	NA	2.64116	2.19044e-05
ENSG00000176783	80230	RUFY1	RUN and FYVE domain containing 1	-0.81835	2.23814e-05
ENSG00000105255	79187	FSD1	fibronectin type III and SPRY domain containing 1	1.03789	2.24319e-05
ENSG00000234771	NA	NA	NA	-1.63765	2.25558e-05
ENSG00000128951	1854	DUT	deoxyuridine triphosphatase	1.06349	2.26561e-05
ENSG00000086504	10573	MRPL28	mitochondrial ribosomal protein L28	1.03973	2.26829e-05
ENSG00000242265	23089	PEG10	paternally expressed 10	1.12486	2.27851e-05
ENSG00000106078	23242	COBL	cordon-bleu WH2 repeat protein	-1.10178	2.29373e-05
ENSG00000153214	84910	TMEM87B	transmembrane protein 87B	-0.929626	2.34705e-05
ENSG00000167549	84940	CORO6	coronin 6	1.65708	2.35342e-05
ENSG00000232811	NA	NA	NA	-2.51157	2.38673e-05
ENSG00000197943	5336	PLCG2	phospholipase C gamma 2	-0.867222	2.3874e-05
ENSG00000119915	83401	ELOVL3	ELOVL fatty acid elongase 3	1.68208	2.41024e-05
ENSG00000087085	43	ACHE	acetylcholinesterase (Cartwright blood group)	1.95108	2.4137e-05
ENSG00000198805	4860	PNP	purine nucleoside phosphorylase	0.863697	2.43541e-05
ENSG00000174405	3981	LIG4	DNA ligase 4	-1.16653	2.43857e-05
ENSG00000005961	3674	ITGA2B	integrin subunit alpha 2b	2.05682	2.45494e-05
ENSG00000109472	1363	CPE	carboxypeptidase E	-0.655131	2.54339e-05
ENSG00000106948	80709	AKNA	AT-hook transcription factor	-0.8466	2.59835e-05
ENSG00000172164	6641	SNTB1	syntrophin beta 1	-2.57072	2.6085e-05
ENSG00000119638	91754	NEK9	NIMA related kinase 9	-0.730672	2.6407e-05
ENSG00000156869	391059	FRRS1	ferric chelate reductase 1	-1.49752	2.69251e-05
ENSG00000108582	1362	CPD	carboxypeptidase D	-0.669898	2.69287e-05
[truncated: 1,133 more rows]

## Sheet: DEGs in relavant process
Overrepresented genes in relevant GBM pathogenic attributes
Cell cycle	log2FoldChange	Programmed cell death	log2FoldChange	DNA repair	log2FoldChange	Stress response	log2FoldChange	Angiogenesis	log2FoldChange	VEGF pathway	log2FoldChange	RTK signaling	log2FoldChange
UBC	-1.15364	MAP2	-2.15299	LIG4	-1.41849	TNF	-6.62191	HMOX1	-4.72653	TNF	-6.62191	FGF2	-4.40113
HIST1H2AC	-1.11279	HIST1H1C	-1.42208	UBC	-1.15364	HMOX1	-4.72653	VEGFD	-4.46209	VEGFD	-4.46209	GRB10	-4.40113
TUBA1A	-1.05416	UBC	-1.15364	HIST1H2AC	-1.11279	HSPA1B	-3.89973	IL1A	-2.63749	IL1A	-2.63749	HBEGF	-4.40113
CCND3	-0.971785	SFN	-0.896129	H2AFX	-0.856769	HSPA1A	-3.67587	CXCL8	-2.31459	CYP1B1	-2.17029	GRB7	-4.40113
CDKN1A	-0.916123	CASP3	-0.855929	NPLOC4	-0.760758	GCLM	-3.09439	CYP1B1	-2.17029	PTGS2	-1.8916	FYN	-4.40113
TUBB2A	-0.911118	RIPK1	-0.757439	TDP2	-0.697056	SRXN1	-3.06278	PTGS2	-1.8916	PGF	-1.21665	HNRNPA1	-4.40113
CDKN2B	-0.901291	PSMD1	-0.680842	RAD23B	0.425735	FOS	-2.4158	GPNMB	-1.80643	FGF2	-1.21661	FGFR4	-4.40113
SFN	-0.896129	PMAIP1	-0.645631	ACTG1	0.491217	DNAJB1	-2.32722	ZC3H12A	-1.41918	ADAM17	-0.826419	IRS1	-3.09439
H2AFX	-0.856769	CASP7	-0.602643	PRKDC	0.586001	CXCL8	-2.31459	PGF	-1.21665	FYN	-0.654823	ITPR1	-3.09439
PSMD1	-0.680842	PSME4	-0.571723	ASCC1	0.605623	BAG3	-2.19604	FGF2	-1.21661	ADGRG1	-0.633767	ITPR3	-3.09439
PSME4	-0.571723	PSMD12	-0.570667	UNG	0.705413	CYP1B1	-2.17029	THBS1	-1.17362	GRB10	-0.554797	LIG1	-2.29738
PSMD12	-0.570667	PSMD11	-0.518754	SUMO2	0.729986	FHDC1	-2.11857	HTATIP2	-1.13543	CRK	-0.551405	KITLG	-2.29738
NUP153	-0.567372	YWHAG	-0.506436	STT3A	0.74084	SYNPO2	-2.10725	ADM2	-1.04946	VEGFA	0.463275	MET	-2.15299
NEK9	-0.562946	CTNNB1	-0.474419	LIG1	0.781577	NQO1	-2.00603	JUN	-1.01399	PXN	0.479563	NRP1	-1.82217
PSMD11	-0.518754	PSMD2	-0.414669	APEX1	0.881565	PTGS2	-1.8916	NFE2L2	-0.870639	AXL	0.759448	PRKACB	-1.82217
YWHAG	-0.506436	TNFRSF10B	-0.364985	SUMO3	1.09738	CLU	-1.8854	JMJD6	-0.854168	KIAA1462	0.812836	PDK1	-1.82217
H3F3B	-0.455933	DFFA	0.497206	ALKBH2	1.30026	ABCC2	-1.71886	RHOB	-0.837267	NOTCH1	0.830316	PGF	-1.82217
PSMD2	-0.414669	CAD	0.611939			DNAJA1	-1.61411	KLF2	-0.807326	ADORA2B	0.882713	PXN	-1.82217
SET	0.394848	GSN	0.690735			SLC7A11	-1.60398	BTG1	-0.634916	PTP4A3	1.02274	PDGFB	-1.82217
CKAP5	0.451959	BCL2L1	0.866702			AKR1B1	-1.59144	ADGRG1	-0.633767	MYOF	1.05292	PDGFA	-1.82217
RBBP4	0.525496					ATF3	-1.57341	STAT1	-0.611683	NRP1	1.57019	PDGFC	-1.82217
DKC1	0.526067					SLC9A1	-1.48655	CTNNB1	-0.474419			RALGDS	-1.82217
RUVBL2	0.549984					ABCB1	-1.46465	NCL	0.406632			PTPN2	-1.82217
SUN1	0.591588					GSR	-1.45473	MTDH	0.452986			CALM1	-0.926438
TK1	0.592639					TXNRD1	-1.42741	VEGFA	0.463275			ADAM17	-0.826419
NPM1	0.600042					ZC3H12A	-1.41918	EPHB4	0.53293			AREG	-0.766053
CENPF	0.685443					GCLC	-1.39598	RBPJ	0.579321			ATP6V0D1	-0.745116
CAPG	0.73069					PPP1R15A	-1.21994	SAT1	0.609717			ESRP1	-0.63144
TOP2A	0.736789					THBS1	-1.17362	EGLN1	0.626262			CRK	-0.551405
STT3A	0.74084					IDH1	-1.17235	EPHA2	0.72751			ATP6V1B2	-0.532028
NDC1	0.745761					UBC	-1.15364	F3	0.729301			CTNNB1	-0.474419
MCM5	0.751314					GSKIP	-1.09601	ANXA3	0.770045			AHCYL1	-0.467157
NCAPH	0.768576					JUN	-1.01399	CCNG2	0.798138			RPS6KA5	-0.429973
CDK1	0.76919					MCL1	-0.970792	KIAA1462	0.812836			SH3KBP1	0.429758
LIG1	0.781577					NCOA7	-0.961607	JAG1	0.824958			SPRY1	0.429758
PHLDA1	0.803514					CHAC1	-0.942565	NOTCH1	0.830316			DUSP6	0.450513
NDE1	0.865422					PRDX1	-0.923877	PGK1	0.831367			ACTG1	0.491217
MCM2	0.879614					CDKN1A	-0.916123	ELK3	0.837136			STAT1	0.548397
SLC29A1	0.879992					NFE2L2	-0.870639	TGFA	0.862563			STMN1	0.548429
CDT1	0.91305					GOT1	-0.863389	CTSH	0.93855			TNS4	0.548429
CDKN1C	0.939374					PFN2	-0.861775	BMP4	1.19038			TIAM1	0.548429
CEP250	0.941371					ETFDH	-0.860241	PDGFA	1.27434			TGFA	0.548429
MCM7	0.947046					CASP3	-0.855929	HK2	1.38986			THBS1	0.548429
NEK6	0.960604					TXNDC12	-0.823094	LOXL2	1.55385			UBC	0.548429
TPX2	0.99115					SETX	-0.820496	NRP1	1.57019			COL6A1	0.754984
WEE1	1.01252					ITPR1	-0.810584	CAV1	1.59175			AXL	0.759448
UBE2C	1.23899					KLF2	-0.807326	HMGA2	1.61133			EGFR	0.769216
MYC	1.36429					TSC22D3	-0.80574	ANGPTL4	1.67194			DLG4	1.05598
						SESN2	-0.801836	ADM	1.73054			CAV1	1.59175
						ALS2	-0.777193					VEGFD	2.66578
						G6PD	-0.776223					VEGFA	2.66578
						FAM129A	-0.770473
						NEK1	-0.770473
						GSTP1	-0.748152
						DNAJB9	-0.741005
						PRNP	-0.736258
						ZFP36	-0.699659
						TESK1	-0.682031
						MKKS	-0.672823
						FYN	-0.654823
						PMAIP1	-0.645631
						BTG1	-0.634916
						HERPUD1	-0.559416
						ETV5	-0.482687
						CTNNB1	-0.474419
						TMBIM6	-0.414917
						HYOU1	-0.401598
						TNFRSF10B	-0.364985
						PABPC4	0.38191
						DUSP6	0.450513
						NOLC1	0.455903
						APP	0.462755
						VEGFA	0.463275
						PXN	0.479563
						PABPC1	0.502336
						SREBF2	0.504475
						SIN3A	0.505542
						ACTN4	0.510106
						LONP1	0.514654
						STMN1	0.548429
						PLK3	0.551722
						NDUFS2	0.567871
						PTPN2	0.666609
						PPP3CA	0.690608
						STC2	0.726218
						EGFR	0.769216
						CCNG2	0.798138
						TRAP1	0.827763
						ALDH3B1	0.892753
						SORD	0.93095
						PHLDB2	0.975962
						GRB7	0.97853
						MET	1.0345
						KLF15	1.06122
						SIPA1L3	1.07881
						STK39	1.0789
						MYC	1.36429
						GPI	1.36777
						NRP1	1.57019
						PDK1	1.57272
						ERRFI1	1.76726
						SLC2A1	1.86496
						WNT16	3.28499

## Sheet: DEG enrichment reactome 
Differentially enriched genes and associated pathways( per 'Reactome Database' pathway analysis)
Pathway identifier	Pathway name	#Entities found	#Entities total	Entities ratio	Entities pValue	Entities FDR	#Reactions found	#Reactions total	Reactions ratio	Species identifier	Species name	Submitted entities found	Mapped entities	Found reaction identifiers
R-HSA-1430728	Metabolism	217	3639	0.256792	1	1	455	2218	0.181729	9606	Homo sapiens	RPL3;AHCYL1;CPNE7;RRP1;ENO1;ENO2;HS6ST2;RPL6;GLS;LIPH;PSMD2;PSMD1;CYP1B1;PIP4K2A;CHAC2;PIP4K2C;CHAC1;PRKACB;SEPHS2;PDK1;CPT1A;PRKAB2;RPL22;DNTTIP2;CMBL;GCAT;INPP4B;MTAP;MTHFD1;KARS;PPA1;PSME4;SUCLG2;VDAC1;PTGES;ABCB1;FUT11;TXN;MRPL12;LDHB;LDHA;LARS;HMOX1;B4GALNT1;LTA4H;SLC19A1;TRAP1;CYP4F3;NR1D1;PARP14;PAICS;AKR1B10;MMS19;ALDH18A1;CALM1;LGMN;CD320;GPI;HILPDA;AKR1B1;PYGL;PFAS;SMPD3;GYS1;AUH;SMPD1;…		R-HSA-1655833;R-HSA-1655832;R-HSA-1655835;R-HSA-1655834;R-HSA-71682;R-HSA-1655837;R-HSA-200711;R-HSA-1655836;R-HSA-1655839;R-HSA-1655825;R-HSA-1655824;R-HSA-1655827;R-HSA-1655826;R-HSA-1655828;R-HSA-200718;R-HSA-1655831;R-HSA-1655830;R-HSA-1368065;R-HSA-1655823;R-HSA-376851;R-HSA-189465;R-HSA-9012374;R-HSA-5694583;R-HSA-9638064;R-HSA-200740;R-HSA-159790;R-HSA-1655849;R-HSA-1655848;R-HSA-1655851;R…
R-HSA-162582	Signal Transduction	208	3212	0.22666	1	1	1099	2230	0.182712	9606	Homo sapiens	APP;DGKE;AHCYL1;FAM13B;IRS1;IL1RAP;RBPJ;FGF2;TNF;ACTG1;CCND3;RGS2;HTR7;RGS3;RPS6KA5;PSMD2;MYC;STMN1;GRB10;PSMD1;PIP4K2A;SOX9;PIP4K2C;TRIM27;TNS4;JUNB;PRKACB;SOX4;HIST1H2AC;PDK1;IER3;WLS;TLE3;PRKAB2;CPT1A;LIG1;F2R;DKK1;PGF;PYGO2;TIAM1;ADAM17;PSME4;ATP6V0D1;SQSTM1;NGEF;PFN2;GRB7;KHDRBS1;SPTBN5;DDX5;PSMD12;NOTCH1;PSMD11;ARHGEF26;CRABP2;PXN;PDGFB;ITPR1;ARHGAP18;PDGFA;TGFA;FOXO6;LPAR3;ITPR3;RTN4;SAV1;…		R-HSA-178178;R-HSA-5654614;R-HSA-5654615;R-HSA-4649028;R-HSA-5654612;R-HSA-141316;R-HSA-374787;R-HSA-1562641;R-HSA-5654608;R-HSA-2187303;R-HSA-380930;R-HSA-1562640;R-HSA-5654622;R-HSA-5654623;R-HSA-5654620;R-HSA-5654618;R-HSA-198669;R-HSA-178189;R-HSA-380949;R-HSA-3858475;R-HSA-5654596;R-HSA-5654597;R-HSA-5654594;R-HSA-9021596;R-HSA-5654592;R-HSA-8964241;R-HSA-5654607;R-HSA-8964242;R-HSA-2197562;…
R-HSA-168256	Immune System	195	2803	0.197798	0.999999	0.999999	451	1586	0.129947	9606	Homo sapiens	IFITM3;APP;RAB3A;AHCYL1;IRS1;KEAP1;IL1RAP;TNF;FGF2;CLU;PVR;ACTG1;TBK1;RPS6KA5;PLAU;MYC;FTH1;PSMD2;LAMP2;PSMD1;TRIM26;AP1S3;CAPN1;JUNB;PRKACB;PDK1;MYLIP;WSB1;IL1R1;ATP11A;MUC3A;KLHL42;EEF1A1;MTAP;ADAM17;PSME4;TRIM16;ATP6V0D1;SQSTM1;CBLL1;FTL;CD274;SPTBN5;PSMD12;PSMD11;PRKDC;PDGFB;ITPR1;PDGFA;TGFA;ITPR3;BCL10;TXN;PPL;NCKIPSD;KLC2;ALDH3B1;UBC;PSAP;HMOX1;RIPK1;LTA4H;S100A11;MCL1;RAP1GAP2;HSPA8;EGR1;J…		R-HSA-741386;R-HSA-688136;R-HSA-1810457;R-HSA-688137;R-HSA-936960;R-HSA-198669;R-HSA-936991;R-HSA-936986;R-HSA-203797;R-HSA-9605259;R-HSA-2317314;R-HSA-389158;R-HSA-741411;R-HSA-8937656;R-HSA-1296421;R-HSA-1168423;R-HSA-5672980;R-HSA-5672978;R-HSA-937029;R-HSA-5684250;R-HSA-6800426;R-HSA-5672965;R-HSA-937050;R-HSA-6800434;R-HSA-5672972;R-HSA-5672973;R-HSA-448603;R-HSA-5672969;R-HSA-983150;R-HSA-9…
R-HSA-74160	Gene expression (Transcription)	157	1821	0.128502	0.853141	0.853141	357	983	0.0805408	9606	Homo sapiens	STEAP3;SMARCB1;EHMT2;RBPJ;CTGF;ACTG1;GLS;CCND3;MYC;PSMD2;SESN2;PIP4K2A;PSMD1;PIP4K2C;SOX9;ZNF721;JUNB;HIST1H2AC;PDK1;BNIP3L;G6PD;PRKAB2;SMARCC1;POLRMT;DDX39A;PSME4;ZNF557;ZNF430;PSMD12;NOTCH1;PSMD11;CSTF3;TGFA;FOXO6;TXN;PLD6;NDRG1;ZNF704;PRDX1;ZNF703;UBC;PMAIP1;SFN;HIVEP3;SKIL;WWTR1;PLK3;JUN;JAG1;SMURF2;H3F3B;GADD45A;CAV1;EAF1;NR2F1;TNFRSF10B;NUP153;NR1D1;SMARCA4;TNFRSF10D;CNOT4;TPX2;STT3A;CDK1;T…		R-HSA-2186785;R-HSA-73729;R-HSA-8936584;R-HSA-5334097;R-HSA-8937097;R-HSA-427527;R-HSA-8985227;R-HSA-5334099;R-HSA-8878212;R-HSA-71682;R-HSA-2187303;R-HSA-6805103;R-HSA-73736;R-HSA-73739;R-HSA-5601887;R-HSA-9623192;R-HSA-8878220;R-HSA-9009282;R-HSA-8951428;R-HSA-433672;R-HSA-427528;R-HSA-8937113;R-HSA-9623168;R-HSA-112149;R-HSA-9009308;R-HSA-8937118;R-HSA-112150;R-HSA-112153;R-HSA-112152;R-HSA-89…
R-HSA-392499	Metabolism of proteins	156	2355	0.166184	1	1	349	890	0.0729209	9606	Homo sapiens	APP;RAB3A;RPL3;GALNT18;RRP1;MPI;KEAP1;TOMM20;RPL6;ACTG1;NARS;MYC;PSMD2;PSMD1;TRIM27;HIST1H2AC;EIF2A;WSB1;RPL22;MRPS18B;MUC3A;KLHL42;EEF1A1;KARS;PPA1;PSME4;VDAC1;KDELR3;TRIM16;ATP6V0D1;ATF3;SPTBN5;DDX5;PSMD12;PSMD11;PRKDC;TGFA;UAP1;BCL10;TXN;MRPL12;ADAMTS14;MAN2A1;LARS;STC2;UBC;PSAP;TMEM129;DPH3;TSPAN5;RIPK1;IGFBP6;PRNP;HSPA8;DARS;SMURF2;H3F3B;UBE2C;NUP153;UBE2A;FBXO30;BMP4;EIF5;LYPD6B;STT3A;CDK1;…		R-HSA-8956040;R-HSA-4641350;R-HSA-5686359;R-HSA-688136;R-HSA-8869506;R-HSA-5660752;R-HSA-5660753;R-HSA-8850560;R-HSA-5689950;R-HSA-5696605;R-HSA-4755524;R-HSA-5696600;R-HSA-4755526;R-HSA-8931974;R-HSA-975903;R-HSA-72722;R-HSA-4641362;R-HSA-8852127;R-HSA-4755536;R-HSA-5665871;R-HSA-5692495;R-HSA-4551768;R-HSA-3640872;R-HSA-5693001;R-HSA-8852134;R-HSA-975919;R-HSA-5689972;R-HSA-8852133;R-HSA-568997…
R-HSA-73857	RNA Polymerase II Transcription	144	1663	0.117352	0.827756	0.827756	297	872	0.0714461	9606	Homo sapiens	STEAP3;SMARCB1;EHMT2;RBPJ;CTGF;GLS;CCND3;MYC;PSMD2;SESN2;PIP4K2A;PSMD1;PIP4K2C;SOX9;ZNF721;JUNB;HIST1H2AC;PDK1;BNIP3L;G6PD;PRKAB2;SMARCC1;DDX39A;PSME4;ZNF557;ZNF430;PSMD12;NOTCH1;PSMD11;CSTF3;TGFA;FOXO6;TXN;NDRG1;ZNF704;PRDX1;ZNF703;UBC;PMAIP1;SFN;HIVEP3;SKIL;WWTR1;PLK3;JUN;JAG1;SMURF2;H3F3B;GADD45A;CAV1;EAF1;NR2F1;TNFRSF10B;NR1D1;SMARCA4;TNFRSF10D;CNOT4;TPX2;STT3A;CDK1;TAF4B;CALM1;GPI;CDKN1A;RAR…		R-HSA-2186785;R-HSA-8936584;R-HSA-8937097;R-HSA-8985227;R-HSA-8878212;R-HSA-71682;R-HSA-2187303;R-HSA-6805103;R-HSA-9623192;R-HSA-8878220;R-HSA-9009282;R-HSA-8951428;R-HSA-8937113;R-HSA-9623168;R-HSA-9009308;R-HSA-8937118;R-HSA-8951442;R-HSA-8878237;R-HSA-8951443;R-HSA-187934;R-HSA-8936599;R-HSA-8936616;R-HSA-8869543;R-HSA-8869542;R-HSA-8951977;R-HSA-5689972;R-HSA-6805061;R-HSA-9613494;R-HSA-6805…
R-HSA-212436	Generic Transcription Pathway	140	1524	0.107544	0.570884	0.701423	262	811	0.0664482	9606	Homo sapiens	STEAP3;SMARCB1;EHMT2;RBPJ;CTGF;GLS;CCND3;MYC;PSMD2;SESN2;PIP4K2A;PSMD1;PIP4K2C;SOX9;ZNF721;JUNB;HIST1H2AC;PDK1;BNIP3L;G6PD;PRKAB2;SMARCC1;PSME4;ZNF557;ZNF430;PSMD12;NOTCH1;PSMD11;TGFA;FOXO6;TXN;NDRG1;ZNF704;PRDX1;ZNF703;UBC;PMAIP1;SFN;HIVEP3;SKIL;WWTR1;PLK3;JUN;JAG1;SMURF2;H3F3B;GADD45A;CAV1;NR2F1;TNFRSF10B;NR1D1;SMARCA4;TNFRSF10D;CNOT4;TPX2;STT3A;CDK1;TAF4B;CALM1;GPI;CDKN1A;RARG;BTG1;SLC2A3;CHD3…		R-HSA-2186785;R-HSA-8936584;R-HSA-8937097;R-HSA-8985227;R-HSA-8878212;R-HSA-71682;R-HSA-2187303;R-HSA-6805103;R-HSA-9623192;R-HSA-8878220;R-HSA-9009282;R-HSA-8951428;R-HSA-8937113;R-HSA-9623168;R-HSA-9009308;R-HSA-8937118;R-HSA-8951442;R-HSA-8878237;R-HSA-8951443;R-HSA-187934;R-HSA-8936599;R-HSA-8936616;R-HSA-8869543;R-HSA-8869542;R-HSA-8951977;R-HSA-5689972;R-HSA-6805061;R-HSA-6805059;R-HSA-8878…
R-HSA-1280215	Cytokine Signaling in Immune system	107	1245	0.0878555	0.814229	0.814229	193	699	0.0572716	9606	Homo sapiens	IFITM3;APP;CDKN1A;CXCL8;IRS1;IL1RAP;TNF;FGF2;AREG;ACTG1;TRIM8;TBK1;RPS6KA5;CASP3;MYC;PSMD2;PSMD1;TRIM26;TIMP1;JUNB;PDK1;NDC1;DUSP5;DUSP2;IL1R1;DUSP1;IL15;FOS;DUSP9;DUSP6;IL1A;MTAP;ADAM17;PPM1B;RASA3;PSME4;SQSTM1;CRK;MET;CD44;HBEGF;SPTBN5;PSMD12;PSMD11;PDGFB;PDGFA;TGFA;PTGS2;EGFR;UBC;HMOX1;FYN;STX3;MCL1;HSPA8;EGR1;JUN;STAT1;TNFRSF9;LIF;MSN;NUP153;SMARCA4;VEGFA;KITLG;DLG4;TRIM38;FGFR4;CALM1;LAMTOR3…		R-HSA-5693012;R-HSA-1112602;R-HSA-8987266;R-HSA-1112604;R-HSA-198669;R-HSA-8987270;R-HSA-203797;R-HSA-5668417;R-HSA-9605259;R-HSA-1112587;R-HSA-8950441;R-HSA-5658231;R-HSA-449058;R-HSA-5668467;R-HSA-1031716;R-HSA-1031713;R-HSA-5668454;R-HSA-8937656;R-HSA-1168423;R-HSA-449073;R-HSA-8950453;R-HSA-5672980;R-HSA-6783524;R-HSA-5672978;R-HSA-5684250;R-HSA-5672965;R-HSA-450133;R-HSA-5672972;R-HSA-567297…
R-HSA-1643685	Disease	106	1555	0.109731	0.99983	0.99983	350	959	0.0785744	9606	Homo sapiens	APP;RPL3;IRS1;RRP1;MPI;RBPJ;FGF2;RPL6;IPO5;ACTG1;MPRIP;MYC;PSMD2;PSMD1;CYP1B1;AP1S3;CAPN1;PDK1;LIG1;RPL22;LIG4;DNTTIP2;DKK1;MUC3A;ADAM17;PSME4;CBLL1;VPS28;PSMD12;NOTCH1;ABCB1;PSMD11;PDGFB;PDGFA;TGFA;SLC1A3;FOXO6;ZC3HAV1;ADAMTS14;PRDX1;UBC;PSAP;JAG2;JUN;JAG1;SYT1;IDH1;NUP153;GCLC;TAF4B;FGFR4;CALM1;GCLM;RNF185;CD320;BCAR3;CDKN1A;SH3KBP1;SLC2A1;AREG;HK1;GYS1;SIN3A;CYP2R1;NELFA;NDC1;ABCC2;KREMEN2;VCA…		R-HSA-184323;R-HSA-2023455;R-HSA-180736;R-HSA-2023451;R-HSA-182279;R-HSA-3656254;R-HSA-182286;R-HSA-1220610;R-HSA-5339713;R-HSA-1220611;R-HSA-5096537;R-HSA-1220614;R-HSA-5688899;R-HSA-5687875;R-HSA-1220612;R-HSA-5096538;R-HSA-1220613;R-HSA-5211224;R-HSA-5096532;R-HSA-5602892;R-HSA-1169421;R-HSA-9613490;R-HSA-167459;R-HSA-9613498;R-HSA-167474;R-HSA-167478;R-HSA-8876210;R-HSA-167477;R-HSA-167481;R-…
R-HSA-597592	Post-translational protein modification	94	1594	0.112483	1	1	226	524	0.0429332	9606	Homo sapiens	TOP2A;B4GALT2;APP;RAB3A;GALNT18;MPI;NGLY1;KEAP1;CHD3;MSLN;TOMM20;AREG;ACTG1;TUBA1A;SENP5;SIN3A;MYC;PSMD2;SUMO3;SUMO2;PSMD1;TIMP1;TRIM27;HIST1H2AC;NDC1;WSB1;H2AFX;JOSD1;MUC3A;RAD23B;KLHL42;EEF1A1;VCAN;KAT2A;TUBB2A;TRAPPC6B;PSME4;RARA;VDAC1;KDELR3;TOP1;TRIM16;SPTBN5;DDX5;PSMD12;PSMD11;PRKDC;USP11;TGFA;UAP1;BCL10;TTL;THBS1;THSD4;ADAMTS14;MAN2A1;STC2;TMEM129;DPH3;UBC;SLC17A5;RIPK1;RPS2;PRNP;HSPA8;NPM…		R-HSA-8956040;R-HSA-4641350;R-HSA-688136;R-HSA-8869506;R-HSA-5689950;R-HSA-5696605;R-HSA-4755524;R-HSA-5696600;R-HSA-4755526;R-HSA-8931974;R-HSA-975903;R-HSA-4641362;R-HSA-8852127;R-HSA-4755536;R-HSA-5665871;R-HSA-4551768;R-HSA-3640872;R-HSA-8852134;R-HSA-975919;R-HSA-5689972;R-HSA-8852133;R-HSA-5689973;R-HSA-8852132;R-HSA-8852131;R-HSA-8852130;R-HSA-5696627;R-HSA-8850594;R-HSA-8852129;R-HSA-8852…
R-HSA-1266738	Developmental Biology	92	1206	0.0851034	0.981218	0.981218	216	511	0.0418681	9606	Homo sapiens	NRP1;CDKN1A;RARG;RPL3;ONECUT3;SH3KBP1;RRP1;RBPJ;TNF;FGF2;RPL6;ACTG1;RND1;CCND3;RPS6KA5;TUBA1A;MYC;PSMD2;GRB10;RAC3;PSMD1;CAPN1;PRKACB;HIST1H2AC;EPHB4;SREBF1;TSC22D1;NCOA3;H2AFX;RPL22;KRT8;DKK1;SREBF2;RHOB;TIAM1;SHTN1;KAT2A;TUBB2A;COL6A1;PSME4;RARA;CDH15;PABPC1;ANGPTL4;EZR;SLC29A1;MET;NGEF;EPHA2;PFN2;GRB7;SPTBN5;PSMD12;SEMA7A;KRT80;PSMD11;NOTCH1;RPL12;SEMA3A;PPL;EGFR;RBBP4;GPC1;UBC;FYN;RPS2;ZNF467…		R-HSA-6806629;R-HSA-3928633;R-HSA-3928632;R-HSA-3928639;R-HSA-9618582;R-HSA-3928627;R-HSA-9618586;R-HSA-3928625;R-HSA-9618584;R-HSA-3928624;R-HSA-3928631;R-HSA-3928628;R-HSA-9634433;R-HSA-3928617;R-HSA-3928623;R-HSA-8942224;R-HSA-3928610;R-HSA-3928615;R-HSA-3928614;R-HSA-9634445;R-HSA-3928612;R-HSA-3928602;R-HSA-6805573;R-HSA-3928601;R-HSA-3928600;R-HSA-418850;R-HSA-3928607;R-HSA-3928604;R-HSA-39…
R-HSA-449147	Signaling by Interleukins	86	836	0.0589937	0.179834	0.701423	153	551	0.0451454	9606	Homo sapiens	APP;CDKN1A;CXCL8;IRS1;IL1RAP;TNF;AREG;FGF2;ACTG1;TBK1;RPS6KA5;MYC;PSMD2;CASP3;PSMD1;TIMP1;JUNB;PDK1;DUSP5;DUSP2;IL1R1;DUSP1;IL15;FOS;DUSP9;DUSP6;IL1A;MTAP;RASA3;PSME4;SQSTM1;CRK;MET;HBEGF;SPTBN5;PSMD12;PSMD11;PDGFB;TGFA;PDGFA;PTGS2;EGFR;UBC;HMOX1;FYN;STX3;MCL1;HSPA8;JUN;STAT1;LIF;MSN;VEGFA;SMARCA4;KITLG;DLG4;FGFR4;CALM1;LAMTOR3;PTPN2;IL18R1;BCL2L1		R-HSA-8983425;R-HSA-8983424;R-HSA-1112602;R-HSA-8984963;R-HSA-8987266;R-HSA-1112604;R-HSA-8985988;R-HSA-8984964;R-HSA-198669;R-HSA-8987270;R-HSA-8987033;R-HSA-450325;R-HSA-5658435;R-HSA-203797;R-HSA-9605259;R-HSA-1112587;R-HSA-879917;R-HSA-8950441;R-HSA-5658231;R-HSA-449058;R-HSA-8983983;R-HSA-5675376;R-HSA-450337;R-HSA-450346;R-HSA-8937656;R-HSA-8983996;R-HSA-449073;R-HSA-9009072;R-HSA-445757;R-…
R-HSA-8953897	Cellular responses to external stimuli	83	621	0.0438219	0.000785	0.189988	119	269	0.0220401	9606	Homo sapiens	CDKN1A;CXCL8;HSPB8;EHMT2;TOMM20;TOMM22;MAP1LC3B;TUBA1A;CSRP1;PSMD2;RB1CC1;PSMD1;HIF1AN;HIST1H2AC;HIST1H1C;NDC1;GABARAPL1;PRKAB2;H2AFX;FOS;EEF1A1;IL1A;TUBB2A;PSME4;ULK1;VDAC1;SLC29A1;SQSTM1;ASF1A;PSMD12;PSMD11;WDR45B;GSTP1;HSPA4L;TXN;DEDD2;DNAJB1;HSPH1;BAG2;RBBP4;BAG3;PRDX1;UBC;EGLN1;HSPA8;EGLN3;CDKN2B;JUN;H3F3B;UBE2C;TXNRD1;GSR;HMGA2;MSN;NUP153;VEGFA;DNAJA1;DNAJA4;LAMTOR3;HSPA1B;HSPA1A		R-HSA-3790137;R-HSA-5660503;R-HSA-71682;R-HSA-5672017;R-HSA-5324632;R-HSA-5675868;R-HSA-3790130;R-HSA-5682011;R-HSA-3371554;R-HSA-1234179;R-HSA-450325;R-HSA-1234177;R-HSA-5681987;R-HSA-1234183;R-HSA-1234181;R-HSA-5324617;R-HSA-5665868;R-HSA-5672010;R-HSA-187934;R-HSA-5672011;R-HSA-5672008;R-HSA-8948136;R-HSA-3222546;R-HSA-5251955;R-HSA-5672817;R-HSA-5251959;R-HSA-3786258;R-HSA-3341343;R-HSA-56792…
R-HSA-168249	Innate Immune System	81	1324	0.0934302	0.99999	0.99999	204	685	0.0561245	9606	Homo sapiens	APP;GPI;AHCYL1;RAB3A;SLC2A3;PYGL;CLU;ACTG1;PPP3CA;TBK1;RPS6KA5;CTSL;PLAU;FTH1;PSMD2;LAMP2;PSMD1;CTSH;CAPN1;PRKACB;PDK1;SERPINB1;PGAM1;FOS;ATP11A;TMEM173;MUC3A;DUSP6;EEF1A1;PKM;POLR1C;PSME4;ATP6V1B2;POLR1E;ALDOC;ALDOA;SLC29A1;ATP6V0D1;CRK;CD44;FTL;PSMD12;PSMD11;UNC93B1;PRKDC;GSTP1;ITPR1;ITPR3;BCL10;TXN;NCKIPSD;ALDH3B1;PSAP;UBC;STOM;RIPK1;FYN;LTA4H;S100A11;HSPA8;JUN;GSN;IDH1;PA2G4;IGF2R;RAB10;PFKL;…		R-HSA-741386;R-HSA-688136;R-HSA-1810457;R-HSA-688137;R-HSA-9013889;R-HSA-936960;R-HSA-198669;R-HSA-9013895;R-HSA-936991;R-HSA-936986;R-HSA-936475;R-HSA-203797;R-HSA-177690;R-HSA-177692;R-HSA-2562564;R-HSA-741411;R-HSA-1296421;R-HSA-5621355;R-HSA-9013963;R-HSA-5432852;R-HSA-937029;R-HSA-5684250;R-HSA-6800426;R-HSA-1678921;R-HSA-1678920;R-HSA-3244643;R-HSA-9013979;R-HSA-9013978;R-HSA-937050;R-HSA-6…
R-HSA-8953854	Metabolism of RNA	77	782	0.0551831	0.317224	0.701423	83	187	0.0153216	9606	Homo sapiens	RPL3;TSEN15;WDR3;RRP1;NAT10;WDR43;RPL6;RRP9;FBL;ZFP36;NOB1;PCF11;PSMD2;MYC;PSMD1;RIOK2;TNPO1;BCAS2;NDC1;RPL22;PLRG1;PUS7;GNL3;GPRC5A;DDX39A;HNRNPUL1;DKC1;NCL;PSME4;GEMIN5;CD2BP2;PABPC1;SNRPA;CD44;ZCCHC6;DDX5;PSMD12;SF3B3;PSMD11;SET;RPL12;CSTF3;HEATR1;EXOSC6;NXF1;EXOSC5;PDCD11;PES1;TRA2B;UBC;DHX37;RPS2;HNRNPA1;EXOSC2;EIF4B;APOBEC3C;HSPA8;NOP14;UTP4;UTP3;NUP153;TRMT1;CNOT4;BOP1;TSR1;RBMX;HSPA1B;HSP…		R-HSA-8849157;R-HSA-429955;R-HSA-8941312;R-HSA-428296;R-HSA-6787447;R-HSA-191763;R-HSA-450580;R-HSA-77587;R-HSA-158481;R-HSA-77591;R-HSA-158484;R-HSA-77590;R-HSA-77593;R-HSA-450463;R-HSA-77592;R-HSA-77594;R-HSA-6783483;R-HSA-6790907;R-HSA-6790906;R-HSA-6790905;R-HSA-927889;R-HSA-927789;R-HSA-450466;R-HSA-450595;R-HSA-72103;R-HSA-72231;R-HSA-191786;R-HSA-77609;R-HSA-72107;R-HSA-191784;R-HSA-679098…
R-HSA-382551	Transport of small molecules	72	967	0.068238	0.980328	0.980328	91	437	0.035805	9606	Homo sapiens	SCARB1;STEAP3;TFRC;SLC2A1;SLC2A3;SLC4A2;SLC7A11;SAT1;FTH1;PSMD2;NIPAL2;PSMD1;PRKACB;SLC16A3;EIF2A;SLC36A1;MYLIP;ABCC1;ABCC2;TSC22D3;SLC39A10;ATP11A;ANO1;SLCO4A1;SCNN1A;PSME4;ATP6V1B2;VDAC1;ANGPTL4;SLC29A1;ATP6V0D1;SGK1;ABCG2;FTL;SLC25A6;PSMD12;ABCB1;PSMD11;SLC20A1;ATP10D;ATP1A3;SLC1A3;SLC1A4;SLC3A2;MRPL12;SLC7A2;ACAT1;SLC9A1;AKAP1;GNG4;UBC;SLC17A5;STOM;HMOX1;RIPK1;SLC38A2;SLC38A5;ASIC1;MCOLN3;TPC…		R-HSA-427910;R-HSA-8863494;R-HSA-947591;R-HSA-425994;R-HSA-425482;R-HSA-376200;R-HSA-163215;R-HSA-8949145;R-HSA-379415;R-HSA-6784628;R-HSA-378513;R-HSA-1562626;R-HSA-5679041;R-HSA-8876696;R-HSA-917807;R-HSA-433698;R-HSA-5678706;R-HSA-427555;R-HSA-2671885;R-HSA-379426;R-HSA-8951727;R-HSA-450092;R-HSA-450088;R-HSA-428585;R-HSA-5691108;R-HSA-352182;R-HSA-111925;R-HSA-8981564;R-HSA-5691107;R-HSA-4223…
R-HSA-556833	Metabolism of lipids	72	1444	0.101898	1	1	183	942	0.0771815	9606	Homo sapiens	PECR;CPNE7;HILPDA;FHL2;AKR1B1;SMPD3;SIN3A;LIPH;SMPD1;CYP2R1;SUMO2;ME1;PIP4K2A;RAC3;CYP1B1;PIP4K2C;PRKACB;SREBF1;PLA2G12A;CPT1A;ABCC1;PRKAB2;PCYT1A;NCOA3;NME4;PTGR1;SREBF2;ALDH3A2;INPP4B;BDH1;CDH15;ANGPTL4;PTGES;AGPAT5;ABCB1;ABHD4;ABHD3;INSIG2;PLD6;PTGS2;SELENOI;ACAT1;UNG;ALDH3B1;PSAP;B4GALNT1;GPAT3;LTA4H;OLAH;OSBPL6;NFYA;TXNRD1;AKR1C1;CAV1;CYP4F3;AKR1C3;NR1D1;CYP4F11;AKR1B10;SCD;CARM1;ESYT2;GLA;L…		R-HSA-2426149;R-HSA-1655833;R-HSA-1655832;R-HSA-2426148;R-HSA-2426151;R-HSA-1655835;R-HSA-1655834;R-HSA-2426150;R-HSA-1655837;R-HSA-2426144;R-HSA-1655836;R-HSA-2426147;R-HSA-1655839;R-HSA-5696080;R-HSA-2426146;R-HSA-1655825;R-HSA-2426157;R-HSA-2426156;R-HSA-1655824;R-HSA-400143;R-HSA-1655827;R-HSA-193800;R-HSA-1655826;R-HSA-2426158;R-HSA-2426153;R-HSA-2426152;R-HSA-1655828;R-HSA-1655831;R-HSA-242…
R-HSA-2262752	Cellular responses to stress	70	515	0.0363418	0.00129922	0.244252	86	184	0.0150758	9606	Homo sapiens	CDKN1A;CXCL8;HSPB8;EHMT2;TUBA1A;PSMD2;PSMD1;HIF1AN;HIST1H2AC;HIST1H1C;NDC1;H2AFX;FOS;EEF1A1;IL1A;TUBB2A;PSME4;SLC29A1;ASF1A;PSMD12;PSMD11;GSTP1;HSPA4L;TXN;DEDD2;DNAJB1;HSPH1;BAG2;RBBP4;BAG3;PRDX1;UBC;EGLN1;HSPA8;EGLN3;CDKN2B;JUN;H3F3B;UBE2C;TXNRD1;GSR;HMGA2;MSN;NUP153;VEGFA;DNAJA1;DNAJA4;HSPA1B;HSPA1A		R-HSA-3790137;R-HSA-71682;R-HSA-5324632;R-HSA-3790130;R-HSA-3788725;R-HSA-3788724;R-HSA-3229089;R-HSA-3371554;R-HSA-3223200;R-HSA-1234179;R-HSA-4793819;R-HSA-450325;R-HSA-1234177;R-HSA-1234183;R-HSA-1234181;R-HSA-3788705;R-HSA-5324617;R-HSA-5252041;R-HSA-187934;R-HSA-3788708;R-HSA-3229102;R-HSA-3222546;R-HSA-5251955;R-HSA-3857308;R-HSA-5251959;R-HSA-3786258;R-HSA-3341343;R-HSA-3371422;R-HSA-73646…
R-HSA-109582	Hemostasis	64	820	0.0578647	0.93623	0.93623	111	327	0.0267923	9606	Homo sapiens	APP;DGKE;OLA1;SLC7A11;CLU;ACTG1;SERPINA5;TUBA1A;SIN3A;PLAU;C1QBP;LAMP2;TIMP1;FAM3C;PRKACB;SLC16A3;PDK1;F2R;ACTN4;SERPINB8;F3;RHOB;PROCR;TUBB2A;ITGA6;ALDOA;CRK;CD44;PDE9A;PFN2;GRB7;ITPR1;PDGFB;PDGFA;ITPR3;SLC3A2;LRP8;LY9;THBS1;GLG1;GNAI1;AKAP1;KLC2;GNG4;GPC1;PSAP;FYN;H3F3B;CAV1;PCDH7;TNFRSF10B;VEGFD;TNFRSF10D;VEGFA;EHD2;WEE1;MAFG;CALM1;F2RL2		R-HSA-5606996;R-HSA-158982;R-HSA-392195;R-HSA-426240;R-HSA-204549;R-HSA-432129;R-HSA-114697;R-HSA-158218;R-HSA-5607004;R-HSA-397835;R-HSA-392202;R-HSA-481044;R-HSA-418581;R-HSA-418579;R-HSA-140823;R-HSA-418576;R-HSA-159001;R-HSA-140825;R-HSA-159005;R-HSA-158251;R-HSA-140840;R-HSA-418091;R-HSA-140599;R-HSA-994106;R-HSA-453183;R-HSA-139842;R-HSA-397891;R-HSA-1008200;R-HSA-139854;R-HSA-1008220;R-HSA…
R-HSA-3700989	Transcriptional Regulation by TP53	61	485	0.0342248	0.0123099	0.687901	83	259	0.0212208	9606	Homo sapiens	GPI;CDKN1A;STEAP3;EHMT2;CHD3;TXN;NDRG1;GLS;RBBP4;AIFM2;PRDX1;UBC;SESN2;PIP4K2A;PMAIP1;SFN;PIP4K2C;NELFA;YWHAG;PDK1;BNIP3L;PLK3;NPM1;G6PD;JUN;PRKAB2;PRMT1;GADD45A;TXNRD1;GSR;TNFRSF10B;SSRP1;FOS;LRPPRC;TNFRSF10D;CNOT4;TPX2;CARM1;CCNG1;STT3A;CDK1;TAF7;TAF4B;SGK1;LAMTOR3		R-HSA-3215152;R-HSA-4331331;R-HSA-71682;R-HSA-6805103;R-HSA-5632732;R-HSA-163214;R-HSA-3215295;R-HSA-5631941;R-HSA-6802165;R-HSA-6804724;R-HSA-6791409;R-HSA-3215144;R-HSA-6805755;R-HSA-187934;R-HSA-6802170;R-HSA-6806394;R-HSA-5689972;R-HSA-6805061;R-HSA-6791109;R-HSA-6795460;R-HSA-6805059;R-HSA-6791235;R-HSA-6804942;R-HSA-6803403;R-HSA-3341343;R-HSA-73646;R-HSA-140214;R-HSA-6803411;R-HSA-6795473;…
R-HSA-1640170	Cell Cycle	59	682	0.0481265	0.731316	0.731316	229	410	0.0335928	9606	Homo sapiens	CDKN1C;TOP2A;CDKN1A;PSMD12;PSMD11;SET;MCM7;CAPG;NCAPH;CCND3;TUBA1A;RBBP4;MYC;RUVBL2;PSMD2;UBC;CEP250;PSMD1;SFN;TK1;PHLDA1;HIST1H2AC;YWHAG;NDC1;CDT1;NEK9;NPM1;CDKN2B;SUN1;H3F3B;LIG1;UBE2C;NDE1;NEK6;H2AFX;NUP153;CKAP5;TPX2;CENPF;WEE1;TUBB2A;DKC1;PSME4;STT3A;CDK1;MCM5;SLC29A1;MCM2		R-HSA-375302;R-HSA-8961665;R-HSA-174088;R-HSA-187916;R-HSA-912408;R-HSA-156699;R-HSA-174104;R-HSA-174105;R-HSA-187934;R-HSA-380455;R-HSA-3000335;R-HSA-174119;R-HSA-9018017;R-HSA-174122;R-HSA-174120;R-HSA-174121;R-HSA-75825;R-HSA-75824;R-HSA-69173;R-HSA-174132;R-HSA-174139;R-HSA-176700;R-HSA-170044;R-HSA-2245218;R-HSA-5683735;R-HSA-174144;R-HSA-170055;R-HSA-606287;R-HSA-912458;R-HSA-4088441;R-HSA-…
R-HSA-5653656	Vesicle-mediated transport	59	824	0.0581469	0.986034	0.986034	117	251	0.0205653	9606	Homo sapiens	APP;SCARB1;RAB3A;TFRC;SH3KBP1;DENND5B;GCC1;AREG;ACTG1;MAP1LC3B;TUBA1A;GJA3;FTH1;AP1S3;AP3S1;YWHAG;PRKAB2;TUBB2A;ALS2;TRAPPC6B;ULK1;KDELR3;RIN1;VPS28;HBEGF;FTL;SPTBN5;LRP1;STX16;TGFA;EGFR;GJC1;HSPH1;KLC2;FCHO1;MAN2A1;UBC;SFN;KIAA0319;SNX5;HSPA8;RIC1;SYT1;IGF2R;RAB11B;RAB10;DAB2;GJB3;RAB18;AAK1;HYOU1;CALM1		R-HSA-8868230;R-HSA-1445143;R-HSA-5229132;R-HSA-1445149;R-HSA-8868236;R-HSA-2316347;R-HSA-8876446;R-HSA-8876188;R-HSA-2316349;R-HSA-6807877;R-HSA-2187266;R-HSA-8877475;R-HSA-6807875;R-HSA-8876193;R-HSA-8877998;R-HSA-8867756;R-HSA-8867754;R-HSA-190519;R-HSA-432688;R-HSA-190520;R-HSA-2299677;R-HSA-8847544;R-HSA-6811431;R-HSA-8849350;R-HSA-6811429;R-HSA-6811428;R-HSA-6811427;R-HSA-432706;R-HSA-68114…
R-HSA-9006934	Signaling by Receptor Tyrosine Kinases	58	541	0.0381766	0.149738	0.701423	434	648	0.053093	9606	Homo sapiens	NRP1;AHCYL1;SH3KBP1;IRS1;AREG;FGF2;ACTG1;RPS6KA5;STMN1;GRB10;TNS4;PRKACB;PDK1;LIG1;PGF;DUSP6;TIAM1;ADAM17;ESRP1;COL6A1;ATP6V1B2;ATP6V0D1;CRK;MET;HBEGF;GRB7;PXN;ITPR1;PDGFB;TGFA;PDGFA;ITPR3;THBS1;EGFR;UBC;PDGFC;FYN;HNRNPA1;RALGDS;STAT1;CAV1;VEGFD;VEGFA;KITLG;AXL;DLG4;CTNNB1;SPRY1;FGFR4;CALM1;PTPN2		R-HSA-5654614;R-HSA-5654615;R-HSA-5654612;R-HSA-1562641;R-HSA-5654608;R-HSA-1562640;R-HSA-5654622;R-HSA-5654623;R-HSA-5654620;R-HSA-5654618;R-HSA-198669;R-HSA-9612444;R-HSA-9612445;R-HSA-171026;R-HSA-5654596;R-HSA-5654597;R-HSA-5654594;R-HSA-5654592;R-HSA-203797;R-HSA-1250315;R-HSA-5654607;R-HSA-5654605;R-HSA-5654603;R-HSA-5654600;R-HSA-5654646;R-HSA-6803527;R-HSA-2317314;R-HSA-5654647;R-HSA-1250…
R-HSA-199991	Membrane Trafficking	55	665	0.0469268	0.828969	0.828969	109	218	0.0178615	9606	Homo sapiens	APP;SPTBN5;RAB3A;TFRC;STX16;SH3KBP1;DENND5B;TGFA;GCC1;AREG;EGFR;ACTG1;GJC1;MAP1LC3B;TUBA1A;KLC2;GJA3;FCHO1;MAN2A1;FTH1;UBC;SFN;AP1S3;AP3S1;KIAA0319;SNX5;YWHAG;HSPA8;PRKAB2;RIC1;SYT1;IGF2R;RAB11B;RAB10;DAB2;TUBB2A;ALS2;TRAPPC6B;GJB3;RAB18;AAK1;ULK1;KDELR3;CALM1;RIN1;VPS28;HBEGF;FTL		R-HSA-8868230;R-HSA-1445143;R-HSA-5229132;R-HSA-1445149;R-HSA-8868236;R-HSA-2316347;R-HSA-8876446;R-HSA-8876188;R-HSA-2316349;R-HSA-6807877;R-HSA-8877475;R-HSA-6807875;R-HSA-8876193;R-HSA-8877998;R-HSA-8867756;R-HSA-8867754;R-HSA-190519;R-HSA-432688;R-HSA-190520;R-HSA-8847544;R-HSA-6811431;R-HSA-8849350;R-HSA-6811429;R-HSA-6811428;R-HSA-6811427;R-HSA-432706;R-HSA-6811426;R-HSA-432707;R-HSA-884935…
R-HSA-69278	Cell Cycle, Mitotic	51	570	0.040223	0.628478	0.701423	184	322	0.0263826	9606	Homo sapiens	CDKN1C;TOP2A;PSMD12;CDKN1A;PSMD11;SET;MCM7;CAPG;NCAPH;CCND3;TUBA1A;RBBP4;MYC;PSMD2;UBC;CEP250;PSMD1;TK1;PHLDA1;HIST1H2AC;YWHAG;NDC1;CDT1;NEK9;CDKN2B;H3F3B;LIG1;UBE2C;NDE1;NEK6;H2AFX;NUP153;CKAP5;TPX2;CENPF;WEE1;TUBB2A;PSME4;CDK1;MCM5;SLC29A1;MCM2		R-HSA-375302;R-HSA-8964492;R-HSA-8852354;R-HSA-8961934;R-HSA-8961920;R-HSA-8961665;R-HSA-174088;R-HSA-8964482;R-HSA-8852362;R-HSA-2990880;R-HSA-2294574;R-HSA-187916;R-HSA-2990882;R-HSA-2984226;R-HSA-8961946;R-HSA-2520883;R-HSA-2294580;R-HSA-156699;R-HSA-8853405;R-HSA-174104;R-HSA-8964498;R-HSA-174105;R-HSA-187934;R-HSA-188191;R-HSA-2294590;R-HSA-380455;R-HSA-3000335;R-HSA-174119;R-HSA-8964525;R-H…
R-HSA-422475	Axon guidance	51	583	0.0411404	0.68969	0.701423	129	297	0.0243343	9606	Homo sapiens	GRB7;NRP1;PSMD12;SEMA7A;SPTBN5;PSMD11;RPL3;SH3KBP1;SEMA3A;RPL12;RRP1;EGFR;RPL6;ACTG1;RND1;RPS6KA5;TUBA1A;GPC1;PSMD2;UBC;GRB10;PSMD1;FYN;RPS2;PRKACB;EPHB4;HSPA8;PRNP;RPL22;MSN;RHOB;SHTN1;TIAM1;TUBB2A;DLG4;COL6A1;PSME4;PABPC1;EZR;SLC29A1;MET;NGEF;EPHA2;PFN2		R-HSA-3928633;R-HSA-3928632;R-HSA-3928639;R-HSA-3928627;R-HSA-419087;R-HSA-3928625;R-HSA-3928624;R-HSA-3928631;R-HSA-3928628;R-HSA-3928617;R-HSA-3928623;R-HSA-3928610;R-HSA-3928615;R-HSA-3928614;R-HSA-3928612;R-HSA-3928602;R-HSA-3928601;R-HSA-400677;R-HSA-3928600;R-HSA-416546;R-HSA-418850;R-HSA-3928607;R-HSA-3928604;R-HSA-434990;R-HSA-3928595;R-HSA-416559;R-HSA-3928594;R-HSA-392751;R-HSA-434989;R…
R-HSA-1280218	Adaptive Immune System	49	998	0.0704255	1	1	78	261	0.0213847	9606	Homo sapiens	IFITM3;CD274;PSMD12;PSMD11;AHCYL1;SH3KBP1;ITPR1;KEAP1;ITPR3;BCL10;PPL;PVR;PPP3CA;TUBA1A;KLC2;CTSL;PSMD2;UBC;PSMD1;CTSH;FYN;AP1S3;UNKL;PRKACB;PDK1;RAP1GAP2;MYLIP;WSB1;SMURF2;UBE2C;UBE2A;FBXO30;PJA1;KLHL42;TRAF7;SPSB1;TUBB2A;PSME4;TRIM16;CALM1;CBLL1;KBTBD8;LGMN		R-HSA-9606162;R-HSA-2130336;R-HSA-389381;R-HSA-9606163;R-HSA-2025882;R-HSA-202500;R-HSA-389762;R-HSA-202510;R-HSA-2130349;R-HSA-1168641;R-HSA-1168640;R-HSA-1168643;R-HSA-983709;R-HSA-9606151;R-HSA-1168644;R-HSA-983703;R-HSA-202394;R-HSA-2130619;R-HSA-9606159;R-HSA-2213248;R-HSA-2317314;R-HSA-389158;R-HSA-202534;R-HSA-2316429;R-HSA-2130706;R-HSA-8938431;R-HSA-202164;R-HSA-2025890;R-HSA-913996;R-HS…
R-HSA-372790	Signaling by GPCR	46	1475	0.104086	1	1	120	432	0.0353953	9606	Homo sapiens	APP;DGKE;CXCL8;AHCYL1;ARHGEF26;LRP1;ITPR1;AKR1B1;LPAR3;ITPR3;ADM;LRP8;EGFR;GNAI1;PPP3CA;RGS2;RGS3;HTR7;NPW;GNG4;GPC1;RDH10;PSAP;PDE4B;DRD1;PRKACB;NTSR1;PDK1;AKR1C1;F2R;ARHGEF19;AKR1C3;WNT16;RPE65;RHOB;TIAM1;AKR1B10;ADORA2B;ADM2;RGS10;F2RL1;CALM1;LRP10;F2RL2;NGEF;HBEGF		R-HSA-9618834;R-HSA-374787;R-HSA-111879;R-HSA-426240;R-HSA-2404131;R-HSA-167429;R-HSA-167433;R-HSA-392206;R-HSA-418582;R-HSA-392212;R-HSA-420883;R-HSA-390931;R-HSA-8964241;R-HSA-2179387;R-HSA-8964242;R-HSA-373791;R-HSA-388900;R-HSA-5336182;R-HSA-8951727;R-HSA-8964271;R-HSA-9619125;R-HSA-111913;R-HSA-5336184;R-HSA-111912;R-HSA-111915;R-HSA-111919;R-HSA-373813;R-HSA-111925;R-HSA-201783;R-HSA-111924…
R-HSA-388396	GPCR downstream signalling	45	1358	0.0958295	1	1	104	255	0.0208931	9606	Homo sapiens	APP;DGKE;CXCL8;AHCYL1;ARHGEF26;LRP1;ITPR1;AKR1B1;LPAR3;ITPR3;ADM;LRP8;EGFR;GNAI1;PPP3CA;RGS2;RGS3;HTR7;NPW;GNG4;GPC1;RDH10;PSAP;PDE4B;DRD1;PRKACB;NTSR1;PDK1;AKR1C1;F2R;ARHGEF19;AKR1C3;RPE65;RHOB;TIAM1;AKR1B10;ADORA2B;ADM2;RGS10;F2RL1;CALM1;LRP10;F2RL2;NGEF;HBEGF		R-HSA-9618834;R-HSA-111879;R-HSA-426240;R-HSA-2404131;R-HSA-167429;R-HSA-167433;R-HSA-392206;R-HSA-418582;R-HSA-392212;R-HSA-420883;R-HSA-8964241;R-HSA-2179387;R-HSA-8964242;R-HSA-8951727;R-HSA-8964271;R-HSA-9619125;R-HSA-111913;R-HSA-111912;R-HSA-111915;R-HSA-111919;R-HSA-111925;R-HSA-201783;R-HSA-111924;R-HSA-201787;R-HSA-111930;R-HSA-9618863;R-HSA-9617583;R-HSA-139854;R-HSA-8964317;R-HSA-11195…
R-HSA-6798695	Neutrophil degranulation	44	480	0.033872	0.557973	0.701423	9	10	0.000819	9606	Homo sapiens	GPI;PSMD12;PSMD11;RAB3A;GSTP1;SLC2A3;PYGL;PLAU;FTH1;PSMD2;ALDH3B1;LAMP2;PSAP;STOM;PSMD1;CTSH;CAPN1;LTA4H;S100A11;HSPA8;SERPINB1;GSN;IDH1;PGAM1;ATP11A;PA2G4;TMEM173;IGF2R;RAB10;EEF1A1;PFKL;PKM;IMPDH2;RAB18;ALDOC;ALDOA;SLC29A1;YPEL5;GLA;LAMTOR3;HSPA1B;CD44;HSPA1A;FTL		R-HSA-6798743;R-HSA-6799350;R-HSA-6798739;R-HSA-6800434;R-HSA-6798751;R-HSA-6798748;R-HSA-6798747;R-HSA-6800426;R-HSA-6798745
R-HSA-5663202	Diseases of signal transduction	42	489	0.0345071	0.719192	0.719192	177	289	0.0236788	9606	Homo sapiens	PSMD12;CDKN1A;PSMD11;NOTCH1;IRS1;PDGFB;FOXO6;TGFA;PDGFA;ZC3HAV1;RBPJ;AREG;FGF2;EGFR;ACTG1;MPRIP;MYC;PSMD2;UBC;PSMD1;FYN;PDK1;JAG2;TCF7L2;JAG1;STAT1;KREMEN2;DKK1;KITLG;ADAM17;KAT2A;RASA3;ESRP1;PSME4;CTNNB1;CALM1;FGFR4;MET;HBEGF		R-HSA-2023455;R-HSA-1218833;R-HSA-2023451;R-HSA-1226014;R-HSA-2666278;R-HSA-1226012;R-HSA-1220610;R-HSA-5339713;R-HSA-1248002;R-HSA-1220611;R-HSA-1220614;R-HSA-1220612;R-HSA-1220613;R-HSA-1169421;R-HSA-2900748;R-HSA-2900747;R-HSA-2730752;R-HSA-4396393;R-HSA-4396392;R-HSA-2900743;R-HSA-2400009;R-HSA-2900765;R-HSA-4396402;R-HSA-4396401;R-HSA-1226016;R-HSA-2900756;R-HSA-2769000;R-HSA-2243937;R-HSA-2…
R-HSA-5663205	Infectious disease	41	540	0.038106	0.921897	0.921897	114	329	0.0269562	9606	Homo sapiens	PSMD12;PSMD11;RPL3;SH3KBP1;RPL12;RRP1;RPL6;IPO5;PSMD2;UBC;PSMD1;FYN;RPS2;NELFA;AP1S3;NDC1;NPM1;SYT1;LIG1;TXNRD1;RPL22;LIG4;NUP153;SSRP1;NA;PSME4;CTNNB1;TAF7;TAF4B;CALM1;SLC29A1;CBLL1;MET;HSPA1B;VPS28;HSPA1A;HBEGF;SLC25A6		R-HSA-184323;R-HSA-180736;R-HSA-182279;R-HSA-5336413;R-HSA-182286;R-HSA-167181;R-HSA-8876948;R-HSA-167191;R-HSA-5211224;R-HSA-167192;R-HSA-167196;R-HSA-167197;R-HSA-9613490;R-HSA-167459;R-HSA-9613498;R-HSA-167474;R-HSA-5336417;R-HSA-167478;R-HSA-5336420;R-HSA-8876210;R-HSA-167477;R-HSA-5336422;R-HSA-167481;R-HSA-192830;R-HSA-180540;R-HSA-167484;R-HSA-8876230;R-HSA-8876993;R-HSA-3149434;R-HSA-1928…
R-HSA-71387	Metabolism of carbohydrates	40	457	0.032249	0.671561	0.701423	91	243	0.0199099	9606	Homo sapiens	B4GALT2;PRPS2;GPI;PFKFB4;FUT11;SLC2A1;AKR1B1;PYGL;ENO1;MRPL12;ENO2;SAT1;HK2;HS6ST2;SLC9A1;HK1;GYS1;GPC1;UBC;PGK1;PRKACB;NDC1;G6PD;GOT1;MDH2;PGAM1;SORD;NUP153;PGD;PFKL;VCAN;PKM;ALDOC;ALDOA;CALM1;SLC25A11;CD44		R-HSA-1971487;R-HSA-71299;R-HSA-9603984;R-HSA-1793176;R-HSA-1971482;R-HSA-1971483;R-HSA-2024084;R-HSA-3322041;R-HSA-71445;R-HSA-70420;R-HSA-376851;R-HSA-3781024;R-HSA-2022919;R-HSA-5652172;R-HSA-3322025;R-HSA-2076419;R-HSA-1889981;R-HSA-3322003;R-HSA-9638064;R-HSA-3322001;R-HSA-3781018;R-HSA-163750;R-HSA-1667005;R-HSA-427555;R-HSA-71588;R-HSA-1889978;R-HSA-3781023;R-HSA-2046265;R-HSA-5653873;R-HS…
R-HSA-5683057	MAPK family signaling cascades	39	332	0.0234281	0.0854002	0.701423	31	86	0.00704629	9606	Homo sapiens	PSMD12;SPTBN5;PSMD11;IRS1;PDGFB;TGFA;PDGFA;AREG;FGF2;EGFR;ACTG1;DNAJB1;CCND3;MYC;PSMD2;UBC;RAC3;PSMD1;FYN;PRKACB;DUSP5;JUN;DUSP2;DUSP1;NCOA3;DUSP9;DUSP6;KITLG;RASA3;DLG4;PSME4;CDK1;CALM1;FGFR4;LAMTOR3;MET;HBEGF		R-HSA-5674132;R-HSA-5672980;R-HSA-5674130;R-HSA-5672978;R-HSA-5692755;R-HSA-5692764;R-HSA-5692761;R-HSA-5672965;R-HSA-5690245;R-HSA-5658435;R-HSA-112342;R-HSA-5672972;R-HSA-5672973;R-HSA-5690250;R-HSA-5687115;R-HSA-5687112;R-HSA-5687113;R-HSA-5672969;R-HSA-5658231;R-HSA-5692788;R-HSA-5687090;R-HSA-5687088;R-HSA-5675376;R-HSA-5658430;R-HSA-5687099;R-HSA-5658424;R-HSA-5687097;R-HSA-5674022;R-HSA-56…
R-HSA-9006925	Intracellular signaling by second messengers	39	361	0.0254746	0.191272	0.701423	49	113	0.0092585	9606	Homo sapiens	PHLPP2;PSMD12;CDKN1A;PSMD11;AHCYL1;IRS1;ITPR1;PDGFB;FOXO6;TGFA;PDGFA;ITPR3;IL1RAP;CHD3;AREG;FGF2;EGFR;RBBP4;PSMD2;UBC;PIP4K2A;PSMD1;FYN;PIP4K2C;TRIM27;PRKACB;PDK1;IER3;EGR1;JUN;KITLG;PSME4;SNAI1;CALM1;FGFR4;LAMTOR3;MET;HBEGF		R-HSA-199299;R-HSA-9618834;R-HSA-199425;R-HSA-8944026;R-HSA-1675776;R-HSA-2317314;R-HSA-6807106;R-HSA-2219524;R-HSA-8951727;R-HSA-8944047;R-HSA-9619125;R-HSA-111913;R-HSA-6807118;R-HSA-111912;R-HSA-111915;R-HSA-8943780;R-HSA-111919;R-HSA-2316429;R-HSA-8948775;R-HSA-2316434;R-HSA-8850997;R-HSA-111925;R-HSA-111924;R-HSA-8850992;R-HSA-6811472;R-HSA-6807134;R-HSA-111930;R-HSA-9618863;R-HSA-9617583;R-…
R-HSA-71291	Metabolism of amino acids and derivatives	36	662	0.0467151	0.999873	0.999873	30	284	0.0232692	9606	Homo sapiens	PSMD12;PSMD11;AHCY;RPL3;RPL12;RRP1;SLC3A2;MRPL12;SAT1;RPL6;ACAT1;GLS;SRM;AUH;LARS;PSMD2;PSMD1;RPS2;SEPHS2;DARS;NQO1;GOT1;TXNRD1;GSR;RPL22;GCAT;BCKDK;MTAP;KARS;PSAT1;PSME4;SMS;ALDH18A1		R-HSA-70785;R-HSA-70592;R-HSA-174401;R-HSA-2408546;R-HSA-2408558;R-HSA-1614546;R-HSA-5693148;R-HSA-508040;R-HSA-5263616;R-HSA-70609;R-HSA-8959510;R-HSA-353125;R-HSA-351207;R-HSA-351215;R-HSA-6798667;R-HSA-352232;R-HSA-351208;R-HSA-5263614;R-HSA-6798345;R-HSA-351210;R-HSA-2408532;R-HSA-70581;R-HSA-2408529;R-HSA-350578;R-HSA-1237160;R-HSA-2408542;R-HSA-977333;R-HSA-1237102;R-HSA-70844;R-HSA-5333615
R-HSA-9006931	Signaling by Nuclear Receptors	35	317	0.0223696	0.172721	0.701423	62	131	0.0107333	9606	Homo sapiens	DDX5;RARG;CRABP2;TGFA;AREG;EGFR;GNAI1;GNG4;MYC;RDH10;RAC3;HIST1H2AC;PDK1;TLE3;JUN;CPT1A;H3F3B;CAV2;PRMT1;CAV1;NCOA3;AKR1C1;H2AFX;AKR1C3;FOS;ALDH1A3;CARM1;RARA;FOSB;CALM1;SLC29A1;HBEGF		R-HSA-9008267;R-HSA-9632918;R-HSA-9011981;R-HSA-9021068;R-HSA-9023884;R-HSA-9011983;R-HSA-9008271;R-HSA-5362518;R-HSA-9008270;R-HSA-9009536;R-HSA-9008258;R-HSA-5362522;R-HSA-202127;R-HSA-9011975;R-HSA-9008285;R-HSA-9011997;R-HSA-9021596;R-HSA-9625479;R-HSA-5334854;R-HSA-9625482;R-HSA-9632906;R-HSA-9011985;R-HSA-9011984;R-HSA-9632910;R-HSA-9625487;R-HSA-9021079;R-HSA-9009065;R-HSA-9632182;R-HSA-90…
R-HSA-194315	Signaling by Rho GTPases	35	457	0.032249	0.895997	0.895997	55	117	0.00958624	9606	Homo sapiens	ARHGEF26;FAM13B;ARHGAP18;ACTG1;NCKIPSD;TUBA1A;KLC2;RAC3;SFN;HIST1H2AC;YWHAG;PDK1;H3F3B;NDE1;H2AFX;ARHGEF19;ARHGAP29;CKAP5;RHOB;TIAM1;CENPF;ARHGAP31;TUBB2A;FMNL2;DLG4;CTNNB1;CALM1;NGEF;PFN2		R-HSA-5665751;R-HSA-5665748;R-HSA-2029466;R-HSA-5623632;R-HSA-5666001;R-HSA-5666129;R-HSA-75016;R-HSA-419087;R-HSA-5667037;R-HSA-419083;R-HSA-5625797;R-HSA-5625796;R-HSA-5623622;R-HSA-2197691;R-HSA-2197690;R-HSA-194854;R-HSA-5668978;R-HSA-5623667;R-HSA-5666160;R-HSA-5672304;R-HSA-5625849;R-HSA-5665659;R-HSA-5625848;R-HSA-5666169;R-HSA-5665767;R-HSA-5671919;R-HSA-203070;R-HSA-2029473;R-HSA-5666070…
R-HSA-6785807	Interleukin-4 and Interleukin-13 signaling	34	211	0.0148896	0.00183341	0.272744	14	46	0.00376895	9606	Homo sapiens	HSPA8;CDKN1A;CXCL8;STAT1;LIF;FOS;PTGS2;FGF2;TNF;VEGFA;IL1A;MYC;HMOX1;TIMP1;JUNB;BCL2L1;MCL1		R-HSA-6788582;R-HSA-6789615;R-HSA-6788623;R-HSA-6788622;R-HSA-6789325;R-HSA-6790029;R-HSA-6790025;R-HSA-6797269;R-HSA-6789524;R-HSA-6788628;R-HSA-6790036;R-HSA-6797268;R-HSA-6788571;R-HSA-6790041
R-HSA-1257604	PIP3 activates AKT signaling	34	315	0.0222285	0.211465	0.701423	29	86	0.00704629	9606	Homo sapiens	PHLPP2;PSMD12;CDKN1A;PSMD11;IRS1;PDGFB;FOXO6;TGFA;PDGFA;IL1RAP;CHD3;AREG;FGF2;EGFR;RBBP4;PSMD2;UBC;PIP4K2A;PSMD1;FYN;PIP4K2C;TRIM27;PDK1;IER3;EGR1;JUN;KITLG;PSME4;SNAI1;FGFR4;LAMTOR3;MET;HBEGF		R-HSA-199299;R-HSA-6807206;R-HSA-8943817;R-HSA-8944457;R-HSA-199425;R-HSA-8857925;R-HSA-8851011;R-HSA-8944078;R-HSA-8944454;R-HSA-8944026;R-HSA-198613;R-HSA-1675776;R-HSA-6811454;R-HSA-8944104;R-HSA-2317314;R-HSA-6807106;R-HSA-2219524;R-HSA-8944047;R-HSA-8948832;R-HSA-6807118;R-HSA-8943780;R-HSA-2316429;R-HSA-8948775;R-HSA-2316434;R-HSA-8850997;R-HSA-8850992;R-HSA-6811472;R-HSA-6807134;R-HSA-1982…
R-HSA-449836	Other interleukin signaling	34	318	0.0224402	0.227193	0.701423	21	78	0.00639082	9606	Homo sapiens	PSMD12;SPTBN5;PSMD11;IRS1;PDGFB;TGFA;PDGFA;AREG;FGF2;EGFR;ACTG1;PSMD2;CASP3;UBC;PSMD1;FYN;STX3;PDK1;DUSP5;DUSP2;DUSP1;DUSP9;DUSP6;KITLG;RASA3;DLG4;PSME4;CALM1;FGFR4;LAMTOR3;MET;HBEGF		R-HSA-5658231;R-HSA-5674132;R-HSA-109699;R-HSA-5672980;R-HSA-109701;R-HSA-5674130;R-HSA-5672978;R-HSA-5675376;R-HSA-109702;R-HSA-5658430;R-HSA-9014052;R-HSA-5658424;R-HSA-5674022;R-HSA-5672965;R-HSA-5658435;R-HSA-449073;R-HSA-9605259;R-HSA-5672972;R-HSA-5675373;R-HSA-5672973;R-HSA-5672969
R-HSA-195721	Signaling by WNT	34	330	0.023287	0.295128	0.701423	99	156	0.0127816	9606	Homo sapiens	PSMD12;PSMD11;ITPR1;ITPR3;PPP3CA;GNG4;MYC;PSMD2;UBC;RAC3;PSMD1;SOX9;HIST1H2AC;SOX4;WLS;DACT1;TCF7L2;TLE3;SMURF2;H3F3B;CAV1;H2AFX;KREMEN2;WNT16;DKK1;SMARCA4;PYGO2;PSME4;CTNNB1;CALM1;PFN2		R-HSA-3769401;R-HSA-4649028;R-HSA-3322422;R-HSA-4332358;R-HSA-4332359;R-HSA-3769393;R-HSA-3322427;R-HSA-3769392;R-HSA-4332363;R-HSA-3322424;R-HSA-3769394;R-HSA-3781941;R-HSA-3322431;R-HSA-3781943;R-HSA-3322429;R-HSA-4608854;R-HSA-3858475;R-HSA-4608855;R-HSA-3238691;R-HSA-4608852;R-HSA-3769391;R-HSA-3238694;R-HSA-3640874;R-HSA-5665608;R-HSA-3769383;R-HSA-3640872;R-HSA-3451153;R-HSA-4641134;R-HSA-3…
R-HSA-5684996	MAPK1/MAPK3 signaling	32	281	0.0198292	0.144119	0.701423	16	46	0.00376895	9606	Homo sapiens	PSMD12;SPTBN5;PSMD11;IRS1;PDGFB;TGFA;PDGFA;AREG;FGF2;EGFR;ACTG1;PSMD2;UBC;PSMD1;FYN;DUSP5;DUSP2;DUSP1;DUSP9;DUSP6;KITLG;RASA3;DLG4;PSME4;CDK1;CALM1;FGFR4;LAMTOR3;MET;HBEGF		R-HSA-5658231;R-HSA-5674132;R-HSA-5672980;R-HSA-5674130;R-HSA-5672978;R-HSA-5675376;R-HSA-5658430;R-HSA-5658424;R-HSA-5674022;R-HSA-5672965;R-HSA-5658435;R-HSA-112342;R-HSA-5672972;R-HSA-5675373;R-HSA-5672973;R-HSA-5672969
R-HSA-9607240	FLT3 Signaling	32	295	0.0208172	0.21176	0.701423	19	61	0.00499795	9606	Homo sapiens	PSMD12;SPTBN5;PSMD11;IRS1;PDGFB;TGFA;PDGFA;AREG;FGF2;EGFR;ACTG1;PSMD2;UBC;PSMD1;FYN;PDK1;DUSP5;DUSP2;DUSP1;DUSP9;DUSP6;KITLG;RASA3;DLG4;PSME4;CALM1;FGFR4;LAMTOR3;MET;HBEGF		R-HSA-5658231;R-HSA-5674132;R-HSA-109699;R-HSA-5672980;R-HSA-109701;R-HSA-5674130;R-HSA-5672978;R-HSA-5675376;R-HSA-109702;R-HSA-5658430;R-HSA-5658424;R-HSA-5674022;R-HSA-5672965;R-HSA-5658435;R-HSA-9605259;R-HSA-5672972;R-HSA-5675373;R-HSA-5672973;R-HSA-5672969
R-HSA-8868773	rRNA processing in the nucleus and cytosol	31	207	0.0146073	0.00778833	0.623066	11	15	0.00122901	9606	Homo sapiens	RPL3;RPL12;WDR3;RRP1;HEATR1;NAT10;WDR43;RPL6;RRP9;EXOSC6;FBL;EXOSC5;PDCD11;NOB1;PES1;DHX37;RIOK2;RPS2;EXOSC2;NOP14;UTP4;UTP3;RPL22;GNL3;BOP1;DKC1;NCL;TSR1		R-HSA-6791223;R-HSA-6791222;R-HSA-6791221;R-HSA-6791219;R-HSA-6791218;R-HSA-6791228;R-HSA-6791227;R-HSA-6790987;R-HSA-6790907;R-HSA-6790906;R-HSA-6790905
R-HSA-72312	rRNA processing	31	245	0.0172888	0.0562881	0.701423	11	21	0.00172061	9606	Homo sapiens	RPL3;RPL12;WDR3;RRP1;HEATR1;NAT10;WDR43;RPL6;RRP9;EXOSC6;FBL;EXOSC5;PDCD11;NOB1;PES1;DHX37;RIOK2;RPS2;EXOSC2;NOP14;UTP4;UTP3;RPL22;GNL3;BOP1;DKC1;NCL;TSR1		R-HSA-6791223;R-HSA-6791222;R-HSA-6791221;R-HSA-6791219;R-HSA-6791218;R-HSA-6791228;R-HSA-6791227;R-HSA-6790987;R-HSA-6790907;R-HSA-6790906;R-HSA-6790905
R-HSA-5673001	RAF/MAP kinase cascade	31	274	0.0193353	0.15656	0.701423	15	39	0.00319541	9606	Homo sapiens	PSMD12;SPTBN5;PSMD11;IRS1;PDGFB;TGFA;PDGFA;AREG;FGF2;EGFR;ACTG1;PSMD2;UBC;PSMD1;FYN;DUSP5;DUSP2;DUSP1;DUSP9;DUSP6;KITLG;RASA3;DLG4;PSME4;CALM1;FGFR4;LAMTOR3;MET;HBEGF		R-HSA-5658231;R-HSA-5674132;R-HSA-5672980;R-HSA-5674130;R-HSA-5672978;R-HSA-5675376;R-HSA-5658430;R-HSA-5658424;R-HSA-5674022;R-HSA-5672965;R-HSA-5658435;R-HSA-5672972;R-HSA-5675373;R-HSA-5672973;R-HSA-5672969
R-HSA-1474244	Extracellular matrix organization	30	329	0.0232164	0.566967	0.701423	67	318	0.0260549	9606	Homo sapiens	DDR1;APP;ITGB4;SLC2A1;PDGFB;LOXL4;PDGFA;PLOD2;LTBP3;PLOD1;FGF2;THBS1;LOXL2;ADAMTS14;CTSL;CASP3;TIMP1;CAPN1;MFAP3L;ADAM19;BMP4;VCAN;ADAM17;P4HA1;COL6A1;ITGA6;LRP10;CD44		R-HSA-8948232;R-HSA-2002460;R-HSA-8948234;R-HSA-1604752;R-HSA-8948224;R-HSA-8948226;R-HSA-8948228;R-HSA-1602454;R-HSA-8948230;R-HSA-8948231;R-HSA-204434;R-HSA-2424246;R-HSA-2467633;R-HSA-2396337;R-HSA-8848658;R-HSA-2327738;R-HSA-4084903;R-HSA-3814820;R-HSA-2466106;R-HSA-2168960;R-HSA-2161282;R-HSA-349603;R-HSA-2022073;R-HSA-2327695;R-HSA-1981104;R-HSA-1592362;R-HSA-8941234;R-HSA-2002466;R-HSA-232…
R-HSA-6791226	Major pathway of rRNA processing in the nucleolus and cytosol	29	189	0.0133371	0.00721842	0.606347	7	7	0.000574	9606	Homo sapiens	RPL3;RPL12;WDR3;RRP1;HEATR1;WDR43;RPL6;RRP9;EXOSC6;FBL;EXOSC5;PDCD11;NOB1;PES1;DHX37;RIOK2;RPS2;EXOSC2;NOP14;UTP4;UTP3;RPL22;GNL3;BOP1;NCL;TSR1		R-HSA-6791223;R-HSA-6791222;R-HSA-6791221;R-HSA-6791219;R-HSA-6791218;R-HSA-6791228;R-HSA-6791227
R-HSA-76002	Platelet activation, signaling and aggregation	29	293	0.020676	0.391714	0.701423	47	114	0.00934043	9606	Homo sapiens	APP;DGKE;ITPR1;OLA1;PDGFB;PDGFA;ITPR3;CLU;THBS1;GNAI1;GNG4;LAMP2;PSAP;FYN;TIMP1;FAM3C;PDK1;PCDH7;F2R;VEGFD;ACTN4;RHOB;VEGFA;ALDOA;CALM1;CRK;F2RL2;PFN2		R-HSA-139842;R-HSA-396996;R-HSA-397891;R-HSA-392195;R-HSA-418176;R-HSA-426240;R-HSA-428750;R-HSA-114697;R-HSA-428749;R-HSA-396941;R-HSA-139854;R-HSA-437195;R-HSA-397835;R-HSA-437192;R-HSA-392202;R-HSA-482775;R-HSA-481044;R-HSA-418581;R-HSA-482772;R-HSA-418579;R-HSA-428752;R-HSA-418576;R-HSA-453200;R-HSA-372697;R-HSA-418200;R-HSA-139941;R-HSA-481007;R-HSA-351341;R-HSA-432110;R-HSA-418158;R-HSA-114…
R-HSA-72766	Translation	28	339	0.0239221	0.76073	0.76073	58	99	0.00811143	9606	Homo sapiens	RPL3;RPL12;MRPS34;RRP1;MRPS30;MRPL12;RPL6;NARS;LARS;RPS2;EIF4B;EIF2A;DARS;RPL22;MRPS18B;EEF1A1;EIF5;KARS;PPA1;EIF3H;EIF3E;PABPC1;EIF3D;MRRF;EIF3B;AARS		R-HSA-1799326;R-HSA-5368279;R-HSA-156808;R-HSA-72722;R-HSA-156823;R-HSA-156826;R-HSA-157849;R-HSA-72619;R-HSA-72621;R-HSA-5419261;R-HSA-71732;R-HSA-1799330;R-HSA-1799329;R-HSA-1799335;R-HSA-1799332;R-HSA-5389842;R-HSA-5419281;R-HSA-379974;R-HSA-72647;R-HSA-5389848;R-HSA-5389849;R-HSA-379982;R-HSA-380233;R-HSA-379861;R-HSA-5419264;R-HSA-5419271;R-HSA-72663;R-HSA-379996;R-HSA-5419273;R-HSA-379865;R…
R-HSA-68886	M Phase	28	390	0.027521	0.9344	0.9344	37	66	0.00540762	9606	Homo sapiens	PSMD12;PSMD11;SET;CAPG;NCAPH;TUBA1A;PSMD2;UBC;CEP250;PSMD1;HIST1H2AC;YWHAG;NDC1;NEK9;H3F3B;UBE2C;NDE1;NEK6;H2AFX;NUP153;CKAP5;CENPF;TUBB2A;PSME4;CDK1		R-HSA-2514854;R-HSA-2245218;R-HSA-174144;R-HSA-375302;R-HSA-2288097;R-HSA-2467809;R-HSA-5195402;R-HSA-2467811;R-HSA-1638803;R-HSA-2990880;R-HSA-2294574;R-HSA-2990882;R-HSA-2984226;R-HSA-2529015;R-HSA-2520883;R-HSA-2294580;R-HSA-380316;R-HSA-380508;R-HSA-2468287;R-HSA-2529020;R-HSA-2980720;R-HSA-2294590;R-HSA-2468293;R-HSA-2430533;R-HSA-2172678;R-HSA-174121;R-HSA-2294600;R-HSA-5244669;R-HSA-298425…
R-HSA-8939211	ESR-mediated signaling	27	255	0.0179945	0.273332	0.701423	53	110	0.0090127	9606	Homo sapiens	TLE3;JUN;DDX5;H3F3B;CAV2;PRMT1;CAV1;NCOA3;H2AFX;TGFA;FOS;AREG;EGFR;GNAI1;GNG4;MYC;CARM1;RAC3;FOSB;CALM1;SLC29A1;HIST1H2AC;HBEGF;PDK1		R-HSA-9008267;R-HSA-9632918;R-HSA-9011981;R-HSA-9021068;R-HSA-9023884;R-HSA-9011983;R-HSA-9008271;R-HSA-9008270;R-HSA-9009536;R-HSA-9008258;R-HSA-202127;R-HSA-9011975;R-HSA-9008285;R-HSA-9011997;R-HSA-9021596;R-HSA-9625479;R-HSA-9625482;R-HSA-9632906;R-HSA-9011985;R-HSA-9011984;R-HSA-9632910;R-HSA-9625487;R-HSA-9021079;R-HSA-9009065;R-HSA-9632182;R-HSA-9032751;R-HSA-9021601;R-HSA-9012000;R-HSA-90…
R-HSA-112316	Neuronal System	27	498	0.0351422	0.99928	0.99928	100	210	0.0172061	9606	Homo sapiens	RAB3A;SLC1A3;IL1RAP;SAT1;GNAI1;PTPRF;RTN4;GLS;GJC1;PANX2;TUBA1A;GNG4;KCNN4;PDLIM5;PRKACB;SLC38A2;PDK1;KCNH3;HSPA8;PRKAB2;SYT1;PPFIBP1;TUBB2A;DLG4;CALM1		R-HSA-888589;R-HSA-9618834;R-HSA-210439;R-HSA-6794338;R-HSA-6794336;R-HSA-9619355;R-HSA-6794349;R-HSA-6794348;R-HSA-392206;R-HSA-6794345;R-HSA-210444;R-HSA-9610653;R-HSA-6794344;R-HSA-9610627;R-HSA-6794357;R-HSA-1013020;R-HSA-438037;R-HSA-6794356;R-HSA-6794354;R-HSA-1013013;R-HSA-1013012;R-HSA-372505;R-HSA-432164;R-HSA-9619376;R-HSA-432162;R-HSA-8951727;R-HSA-375330;R-HSA-9619125;R-HSA-111913;R-H…
R-HSA-3371556	Cellular response to heat stress	26	135	0.0095265	0.000548	0.154543	17	29	0.00237608	9606	Homo sapiens	NDC1;HSPA8;HSPB8;HSPA4L;NUP153;DEDD2;EEF1A1;DNAJB1;HSPH1;BAG2;BAG3;SLC29A1;HSPA1B;HSPA1A		R-HSA-5251955;R-HSA-5082409;R-HSA-5251959;R-HSA-5324632;R-HSA-5082369;R-HSA-3371518;R-HSA-3371586;R-HSA-3371554;R-HSA-4793819;R-HSA-3371591;R-HSA-5251942;R-HSA-5324617;R-HSA-3371467;R-HSA-5082356;R-HSA-5252041;R-HSA-5082384;R-HSA-5252079
R-HSA-195258	RHO GTPase Effectors	26	326	0.0230047	0.809453	0.809453	50	112	0.00917657	9606	Homo sapiens	H3F3B;NDE1;H2AFX;CKAP5;ACTG1;RHOB;NCKIPSD;CENPF;TUBA1A;TUBB2A;FMNL2;KLC2;DLG4;CTNNB1;SFN;CALM1;HIST1H2AC;YWHAG;PDK1;PFN2		R-HSA-5665751;R-HSA-5665748;R-HSA-2029466;R-HSA-5623632;R-HSA-5666001;R-HSA-5666129;R-HSA-75016;R-HSA-419087;R-HSA-5667037;R-HSA-419083;R-HSA-5625797;R-HSA-5625796;R-HSA-5623622;R-HSA-2197691;R-HSA-2197690;R-HSA-5668978;R-HSA-5623667;R-HSA-5666160;R-HSA-5672304;R-HSA-5625849;R-HSA-5665659;R-HSA-5625848;R-HSA-5666169;R-HSA-5665767;R-HSA-5671919;R-HSA-203070;R-HSA-2029473;R-HSA-5666070;R-HSA-567208…
R-HSA-425407	SLC-mediated transmembrane transport	26	421	0.0297086	0.990129	0.990129	39	191	0.0156493	9606	Homo sapiens	SLC36A1;SLC20A1;SLC2A1;SLC39A10;SLC1A3;SLC1A4;SLC2A3;SLC3A2;SLC7A11;SLC4A2;MRPL12;SAT1;SLC7A2;SLC9A1;SLC6A6;SLCO4A1;SLC17A5;SLC29A1;CALM1;SLC16A3;SLC38A2;SLC38A5;SLC25A6		R-HSA-1614546;R-HSA-425994;R-HSA-425482;R-HSA-376200;R-HSA-163215;R-HSA-379415;R-HSA-427605;R-HSA-378513;R-HSA-5339524;R-HSA-109527;R-HSA-109529;R-HSA-879575;R-HSA-375768;R-HSA-352347;R-HSA-109534;R-HSA-109536;R-HSA-433698;R-HSA-427555;R-HSA-379426;R-HSA-352354;R-HSA-352108;R-HSA-352364;R-HSA-428015;R-HSA-450092;R-HSA-375790;R-HSA-352232;R-HSA-450088;R-HSA-372843;R-HSA-442345;R-HSA-428585;R-HSA-3…
R-HSA-418594	G alpha (i) signalling events	26	567	0.0400113	0.999987	0.999987	62	162	0.0132732	9606	Homo sapiens	APP;CXCL8;AHCYL1;LRP1;ITPR1;AKR1B1;LPAR3;ITPR3;LRP8;GNAI1;PPP3CA;RGS3;NPW;GNG4;GPC1;RDH10;PSAP;PDE4B;PRKACB;AKR1C1;AKR1C3;RPE65;AKR1B10;RGS10;CALM1;LRP10		R-HSA-9618834;R-HSA-749454;R-HSA-177284;R-HSA-111879;R-HSA-2404131;R-HSA-167429;R-HSA-8982019;R-HSA-167433;R-HSA-392206;R-HSA-8982020;R-HSA-112271;R-HSA-392212;R-HSA-751001;R-HSA-420883;R-HSA-8964242;R-HSA-749456;R-HSA-112037;R-HSA-8951727;R-HSA-9619125;R-HSA-170666;R-HSA-111913;R-HSA-111912;R-HSA-111915;R-HSA-380073;R-HSA-170671;R-HSA-111919;R-HSA-170674;R-HSA-111925;R-HSA-201783;R-HSA-111924;R-…
R-HSA-157118	Signaling by NOTCH	25	257	0.0181356	0.436548	0.701423	115	152	0.0124539	9606	Homo sapiens	JAG2;TLE3;JUN;PSMD12;JAG1;PSMD11;NOTCH1;H3F3B;STAT1;H2AFX;RBPJ;EGFR;ADAM17;KAT2A;ELF3;MDK;MYC;PSMD2;UBC;PSMD1;HIST1H2AC		R-HSA-1912349;R-HSA-1606682;R-HSA-9021325;R-HSA-9604247;R-HSA-2976551;R-HSA-4396371;R-HSA-4396379;R-HSA-2197562;R-HSA-4396382;R-HSA-2197564;R-HSA-9013652;R-HSA-2976563;R-HSA-9021334;R-HSA-9018538;R-HSA-1912382;R-HSA-9021357;R-HSA-9016751;R-HSA-1912379;R-HSA-9018542;R-HSA-1912378;R-HSA-1912372;R-HSA-1912374;R-HSA-1912369;R-HSA-2172172;R-HSA-9013693;R-HSA-1912363;R-HSA-1912357;R-HSA-1912359;R-HSA-9…
R-HSA-196854	Metabolism of vitamins and cofactors	25	385	0.0271682	0.977077	0.977077	32	205	0.0167964	9606	Homo sapiens	LRP1;SLC2A1;AKR1B1;SLC2A3;PTGS2;LRP8;NT5E;MTHFD1L;GPC1;SLC19A1;VKORC1;ABCC1;IDH1;AKR1C1;MOCOS;AKR1C3;PARP14;PARP8;PKM;AKR1B10;MTHFD1;CALM1;LRP10;MMACHC;CD320		R-HSA-3000109;R-HSA-200711;R-HSA-3149492;R-HSA-3149494;R-HSA-200644;R-HSA-2404131;R-HSA-3149563;R-HSA-200718;R-HSA-2423785;R-HSA-200652;R-HSA-8938073;R-HSA-5696839;R-HSA-1497796;R-HSA-200661;R-HSA-6801456;R-HSA-3000122;R-HSA-9026967;R-HSA-198818;R-HSA-389540;R-HSA-8940074;R-HSA-947499;R-HSA-200740;R-HSA-389550;R-HSA-159790;R-HSA-2309773;R-HSA-8940070;R-HSA-2429643;R-HSA-1497784;R-HSA-3095901;R-HS…
R-HSA-69275	G2/M Transition	24	212	0.0149601	0.191473	0.701423	54	78	0.00639082	9606	Homo sapiens	PSMD12;CDKN1A;PSMD11;NDE1;CKAP5;TPX2;WEE1;CENPF;TUBA1A;TUBB2A;RBBP4;PSMD2;UBC;PSME4;CDK1;CEP250;PSMD1;SLC29A1;PHLDA1;YWHAG		R-HSA-380294;R-HSA-8852354;R-HSA-170116;R-HSA-380303;R-HSA-170126;R-HSA-8852362;R-HSA-170131;R-HSA-380311;R-HSA-156699;R-HSA-8853405;R-HSA-8854044;R-HSA-8854041;R-HSA-380455;R-HSA-3000335;R-HSA-8854051;R-HSA-170153;R-HSA-8853419;R-HSA-170158;R-HSA-170156;R-HSA-8854071;R-HSA-8853429;R-HSA-170161;R-HSA-4086410;R-HSA-170044;R-HSA-8852280;R-HSA-8853444;R-HSA-170055;R-HSA-4088441;R-HSA-4088439;R-HSA-4…
R-HSA-453274	Mitotic G2-G2/M phases	24	214	0.0151013	0.203543	0.701423	54	80	0.00655469	9606	Homo sapiens	PSMD12;CDKN1A;PSMD11;NDE1;CKAP5;TPX2;WEE1;CENPF;TUBA1A;TUBB2A;RBBP4;PSMD2;UBC;PSME4;CDK1;CEP250;PSMD1;SLC29A1;PHLDA1;YWHAG		R-HSA-380294;R-HSA-8852354;R-HSA-170116;R-HSA-380303;R-HSA-170126;R-HSA-8852362;R-HSA-170131;R-HSA-380311;R-HSA-156699;R-HSA-8853405;R-HSA-8854044;R-HSA-8854041;R-HSA-380455;R-HSA-3000335;R-HSA-8854051;R-HSA-170153;R-HSA-8853419;R-HSA-170158;R-HSA-170156;R-HSA-8854071;R-HSA-8853429;R-HSA-170161;R-HSA-4086410;R-HSA-170044;R-HSA-8852280;R-HSA-8853444;R-HSA-170055;R-HSA-4088441;R-HSA-4088439;R-HSA-4…
R-HSA-201681	TCF dependent signaling in response to WNT	24	216	0.0152424	0.215975	0.701423	48	71	0.00581729	9606	Homo sapiens	TCF7L2;TLE3;PSMD12;PSMD11;SMURF2;H3F3B;CAV1;H2AFX;KREMEN2;DKK1;SMARCA4;PYGO2;MYC;PSMD2;UBC;PSME4;CTNNB1;PSMD1;SOX9;HIST1H2AC;SOX4;DACT1		R-HSA-3769401;R-HSA-4641159;R-HSA-3299569;R-HSA-3322422;R-HSA-5368596;R-HSA-201669;R-HSA-3601585;R-HSA-3769393;R-HSA-3364026;R-HSA-3322427;R-HSA-3769392;R-HSA-3322424;R-HSA-3769394;R-HSA-3322431;R-HSA-3322429;R-HSA-4641236;R-HSA-4411351;R-HSA-5368580;R-HSA-3769391;R-HSA-201685;R-HSA-1504193;R-HSA-4641246;R-HSA-5368586;R-HSA-3640874;R-HSA-3364014;R-HSA-5665608;R-HSA-4411357;R-HSA-3769383;R-HSA-364…
R-HSA-3247509	Chromatin modifying enzymes	24	256	0.0180651	0.510767	0.701423	34	84	0.00688243	9606	Homo sapiens	KDM3A;SMARCC1;SMARCB1;PRMT1;EHMT2;H2AFX;ELP3;CHD3;JADE2;SUPT7L;ACTG1;JMJD6;SMARCA4;KAT2A;RBBP4;YEATS2;KAT6B;RUVBL2;CARM1;HAT1;TADA1;RPS2;HIST1H2AC		R-HSA-8865605;R-HSA-3321975;R-HSA-3782655;R-HSA-3301237;R-HSA-4754176;R-HSA-3662335;R-HSA-5205824;R-HSA-5661126;R-HSA-3777129;R-HSA-5661124;R-HSA-5661125;R-HSA-3301345;R-HSA-8879123;R-HSA-5661122;R-HSA-3782637;R-HSA-3662318;R-HSA-5229203;R-HSA-5229010;R-HSA-3769447;R-HSA-5205867;R-HSA-3318486;R-HSA-5216234;R-HSA-5205799;R-HSA-3215448;R-HSA-5205798;R-HSA-5205861;R-HSA-5638332;R-HSA-5634750;R-HSA-5…
R-HSA-4839726	Chromatin organization	24	256	0.0180651	0.510767	0.701423	34	84	0.00688243	9606	Homo sapiens	KDM3A;SMARCC1;SMARCB1;PRMT1;EHMT2;H2AFX;ELP3;CHD3;JADE2;SUPT7L;ACTG1;JMJD6;SMARCA4;KAT2A;RBBP4;YEATS2;KAT6B;RUVBL2;CARM1;HAT1;TADA1;RPS2;HIST1H2AC		R-HSA-8865605;R-HSA-3321975;R-HSA-3782655;R-HSA-3301237;R-HSA-4754176;R-HSA-3662335;R-HSA-5205824;R-HSA-5661126;R-HSA-3777129;R-HSA-5661124;R-HSA-5661125;R-HSA-3301345;R-HSA-8879123;R-HSA-5661122;R-HSA-3782637;R-HSA-3662318;R-HSA-5229203;R-HSA-5229010;R-HSA-3769447;R-HSA-5205867;R-HSA-3318486;R-HSA-5216234;R-HSA-5205799;R-HSA-3215448;R-HSA-5205798;R-HSA-5205861;R-HSA-5638332;R-HSA-5634750;R-HSA-5…
R-HSA-5688426	Deubiquitination	24	288	0.0203232	0.732055	0.732055	62	77	0.00630889	9606	Homo sapiens	PSMD12;PSMD11;SMURF2;USP11;H2AFX;KEAP1;JOSD1;TOMM20;RAD23B;ACTG1;KAT2A;TNIP1;MYC;PSMD2;UBC;PSME4;CDK1;PSMD1;RIPK1;VDAC1;HIST1H2AC		R-HSA-688136;R-HSA-5690196;R-HSA-6782820;R-HSA-5688786;R-HSA-8869506;R-HSA-5689950;R-HSA-5688797;R-HSA-5696605;R-HSA-5690845;R-HSA-5696600;R-HSA-6781814;R-HSA-5689539;R-HSA-5696960;R-HSA-5690319;R-HSA-8865182;R-HSA-5665871;R-HSA-5690827;R-HSA-5696968;R-HSA-5689544;R-HSA-3640872;R-HSA-5690870;R-HSA-5689972;R-HSA-5689973;R-HSA-6781764;R-HSA-5691381;R-HSA-5696627;R-HSA-5697009;R-HSA-870437;R-HSA-678…
R-HSA-983169	Class I MHC mediated antigen processing & presentation	24	465	0.0328135	0.999526	0.999526	10	48	0.00393281	9606	Homo sapiens	MYLIP;PSMD12;PSMD11;WSB1;SMURF2;UBE2C;KEAP1;UBE2A;FBXO30;PJA1;KLHL42;TRAF7;SPSB1;CTSL;PSMD2;UBC;PSME4;PSMD1;TRIM16;CBLL1;UNKL;KBTBD8		R-HSA-983150;R-HSA-983147;R-HSA-1236935;R-HSA-1236948;R-HSA-1236970;R-HSA-983157;R-HSA-983156;R-HSA-983140;R-HSA-983153;R-HSA-983152
R-HSA-3371453	Regulation of HSF1-mediated heat shock response	23	113	0.00797403	0.000539	0.154543	7	14	0.00114707	9606	Homo sapiens	NDC1;HSPA8;DNAJB1;HSPH1;BAG2;BAG3;HSPA4L;NUP153;HSPA1B;HSPA1A;DEDD2		R-HSA-5251955;R-HSA-5251942;R-HSA-5251959;R-HSA-3371467;R-HSA-5252041;R-HSA-3371518;R-HSA-5252079
R-HSA-453279	Mitotic G1-G1/S phases	23	173	0.012208	0.0595357	0.701423	51	98	0.0080295	9606	Homo sapiens	TOP2A;CDKN1C;CDT1;PSMD12;CDKN1A;CDKN2B;PSMD11;MCM7;WEE1;CCND3;RBBP4;MYC;PSMD2;UBC;CDK1;PSMD1;MCM5;TK1;MCM2		R-HSA-187520;R-HSA-8964492;R-HSA-8961934;R-HSA-8942607;R-HSA-8961920;R-HSA-8961665;R-HSA-8964482;R-HSA-8961946;R-HSA-1363331;R-HSA-8964498;R-HSA-187552;R-HSA-8964525;R-HSA-8961952;R-HSA-9018017;R-HSA-8964513;R-HSA-69299;R-HSA-68914;R-HSA-187574;R-HSA-68917;R-HSA-187575;R-HSA-68916;R-HSA-68919;R-HSA-187828;R-HSA-68918;R-HSA-8932400;R-HSA-8964531;R-HSA-188345;R-HSA-69562;R-HSA-182594;R-HSA-1362261;…
R-HSA-2559583	Cellular Senescence	23	198	0.0139722	0.166819	0.701423	38	89	0.00729209	9606	Homo sapiens	CDKN1A;CDKN2B;JUN;CXCL8;H3F3B;UBE2C;EHMT2;H2AFX;HMGA2;MSN;FOS;TXN;IL1A;RBBP4;UBC;HIST1H2AC;ASF1A;HIST1H1C		R-HSA-3790137;R-HSA-182594;R-HSA-3225851;R-HSA-168136;R-HSA-3790130;R-HSA-3788725;R-HSA-3240957;R-HSA-3788724;R-HSA-3229089;R-HSA-3878123;R-HSA-3223200;R-HSA-450325;R-HSA-3240295;R-HSA-3785711;R-HSA-3788705;R-HSA-187934;R-HSA-3788708;R-HSA-3229102;R-HSA-4568740;R-HSA-3222546;R-HSA-4568737;R-HSA-3857308;R-HSA-6804879;R-HSA-3797202;R-HSA-3786258;R-HSA-4647594;R-HSA-4647593;R-HSA-3788745;R-HSA-32225…
R-HSA-69620	Cell Cycle Checkpoints	23	279	0.0196881	0.746346	0.746346	30	56	0.00458828	9606	Homo sapiens	CDKN1A;PSMD12;PSMD11;MCM7;UBE2C;NDE1;H2AFX;CKAP5;WEE1;CENPF;PSMD2;UBC;PSME4;STT3A;CDK1;PSMD1;MCM5;SFN;YWHAG;MCM2		R-HSA-5683735;R-HSA-69891;R-HSA-75010;R-HSA-170055;R-HSA-8852354;R-HSA-75016;R-HSA-264458;R-HSA-6804724;R-HSA-170070;R-HSA-75028;R-HSA-6803388;R-HSA-187934;R-HSA-69598;R-HSA-69600;R-HSA-141409;R-HSA-69604;R-HSA-6804879;R-HSA-176298;R-HSA-6799246;R-HSA-141422;R-HSA-6803403;R-HSA-141423;R-HSA-6803411;R-HSA-141431;R-HSA-176116;R-HSA-264444;R-HSA-69562;R-HSA-176318;R-HSA-141439;R-HSA-6803801
R-HSA-70326	Glucose metabolism	22	141	0.0099499	0.0147994	0.687901	22	50	0.00409668	9606	Homo sapiens	NDC1;GPI;PFKFB4;GOT1;MDH2;PGAM1;NUP153;ENO1;MRPL12;ENO2;HK2;HK1;PFKL;PKM;PGK1;ALDOC;ALDOA;PRKACB;SLC25A11		R-HSA-70592;R-HSA-70467;R-HSA-163750;R-HSA-71783;R-HSA-70471;R-HSA-71495;R-HSA-71654;R-HSA-71496;R-HSA-70475;R-HSA-198440;R-HSA-71850;R-HSA-71660;R-HSA-170796;R-HSA-372843;R-HSA-71445;R-HSA-70420;R-HSA-376851;R-HSA-71670;R-HSA-70486;R-HSA-71802;R-HSA-163773;R-HSA-70494
R-HSA-109581	Apoptosis	22	187	0.013196	0.159226	0.701423	73	139	0.0113888	9606	Homo sapiens	DFFA;PSMD12;GSN;PSMD11;CAD;TNFRSF10B;CASP7;MAP2;PSMD2;CASP3;UBC;PSME4;PMAIP1;CTNNB1;PSMD1;RIPK1;SFN;YWHAG;BCL2L1;HIST1H1C		R-HSA-139906;R-HSA-211715;R-HSA-351877;R-HSA-201603;R-HSA-351876;R-HSA-4331331;R-HSA-114306;R-HSA-508163;R-HSA-211207;R-HSA-508162;R-HSA-211206;R-HSA-201611;R-HSA-201608;R-HSA-211219;R-HSA-211734;R-HSA-201622;R-HSA-351901;R-HSA-418846;R-HSA-211224;R-HSA-418845;R-HSA-201631;R-HSA-201630;R-HSA-201629;R-HSA-201628;R-HSA-201634;R-HSA-418852;R-HSA-2562564;R-HSA-211239;R-HSA-201639;R-HSA-202917;R-HSA-2…
R-HSA-5357801	Programmed Cell Death	22	195	0.0137605	0.207951	0.701423	85	152	0.0124539	9606	Homo sapiens	DFFA;PSMD12;GSN;PSMD11;CAD;TNFRSF10B;CASP7;MAP2;PSMD2;CASP3;UBC;PSME4;PMAIP1;CTNNB1;PSMD1;RIPK1;SFN;YWHAG;BCL2L1;HIST1H1C		R-HSA-139906;R-HSA-211715;R-HSA-351877;R-HSA-201603;R-HSA-351876;R-HSA-4331331;R-HSA-114306;R-HSA-5218891;R-HSA-508163;R-HSA-211207;R-HSA-508162;R-HSA-211206;R-HSA-201611;R-HSA-201608;R-HSA-211219;R-HSA-211734;R-HSA-5218906;R-HSA-201622;R-HSA-5675456;R-HSA-5218905;R-HSA-5675470;R-HSA-351901;R-HSA-418846;R-HSA-211224;R-HSA-418845;R-HSA-201631;R-HSA-201630;R-HSA-201629;R-HSA-201628;R-HSA-201634;R-H…
R-HSA-983168	Antigen processing: Ubiquitination & Proteasome degradation	22	315	0.0222285	0.932255	0.932255	7	9	0.000737	9606	Homo sapiens	MYLIP;PSMD12;PSMD11;WSB1;SMURF2;UBE2C;KEAP1;UBE2A;FBXO30;PJA1;KLHL42;TRAF7;SPSB1;PSMD2;UBC;PSME4;PSMD1;TRIM16;CBLL1;UNKL;KBTBD8		R-HSA-983150;R-HSA-983147;R-HSA-983157;R-HSA-983156;R-HSA-983140;R-HSA-983153;R-HSA-983152
R-HSA-1852241	Organelle biogenesis and maintenance	22	335	0.0236398	0.965491	0.965491	31	86	0.00704629	9606	Homo sapiens	MKKS;PRKAB2;NDE1;TWNK;NR1D1;POLRMT;PPRC1;CKAP5;TUBA1A;TUBB2A;CARM1;CDK1;CEP250;CALM1;CEP97;TNPO1;CC2D2A;YWHAG		R-HSA-5625424;R-HSA-5625426;R-HSA-5617816;R-HSA-5618328;R-HSA-5618331;R-HSA-5625421;R-HSA-1368140;R-HSA-2466367;R-HSA-5625416;R-HSA-5626699;R-HSA-5624949;R-HSA-5626228;R-HSA-5624948;R-HSA-1592249;R-HSA-5624951;R-HSA-1592250;R-HSA-1592252;R-HSA-5626227;R-HSA-5624125;R-HSA-111912;R-HSA-1592243;R-HSA-5626681;R-HSA-1592244;R-HSA-5624952;R-HSA-1592246;R-HSA-5638009;R-HSA-1592232;R-HSA-1592238;R-HSA-15…
R-HSA-446203	Asparagine N-linked glycosylation	22	421	0.0297086	0.999013	0.999013	29	144	0.0117984	9606	Homo sapiens	B4GALT2;SPTBN5;NGLY1;MPI;TGFA;UAP1;AREG;RAD23B;TUBA1A;TUBB2A;TRAPPC6B;MAN2A1;UBC;MGAT4B;STT3A;SLC17A5;ANP32B;KDELR3;RNF185		R-HSA-8853379;R-HSA-5694418;R-HSA-203973;R-HSA-5694417;R-HSA-446209;R-HSA-975814;R-HSA-6809006;R-HSA-6809003;R-HSA-532549;R-HSA-4084976;R-HSA-975903;R-HSA-6809011;R-HSA-6809010;R-HSA-8867288;R-HSA-5694409;R-HSA-1022127;R-HSA-975919;R-HSA-6807877;R-HSA-6807875;R-HSA-8850594;R-HSA-5694527;R-HSA-204008;R-HSA-5694522;R-HSA-428585;R-HSA-5694439;R-HSA-5694446;R-HSA-446204;R-HSA-5694445;R-HSA-5694441
R-HSA-211859	Biological oxidations	22	545	0.0384588	0.999999	0.999999	26	188	0.0154035	9606	Homo sapiens	BCAR3;CYB5B;NQO2;AHCY;GSTP1;EPHX1;CYP4F3;DNTTIP2;CMBL;CYP4F11;SAT1;ALDH3A2;UGDH;GCLC;ABHD10;ALDH1B1;MAT2A;CYP2R1;CYP1B1;CHAC2;CHAC1;SLC29A1;GCLM		R-HSA-211904;R-HSA-174401;R-HSA-211919;R-HSA-5696091;R-HSA-8936519;R-HSA-211924;R-HSA-8937169;R-HSA-8936849;R-HSA-174367;R-HSA-173597;R-HSA-211873;R-HSA-427555;R-HSA-215526;R-HSA-6786190;R-HSA-5694077;R-HSA-211951;R-HSA-5692283;R-HSA-8937191;R-HSA-6785928;R-HSA-8936442;R-HSA-76466;R-HSA-176054;R-HSA-5694563;R-HSA-209845;R-HSA-211962;R-HSA-5603114
R-HSA-8878159	Transcriptional regulation by RUNX3	21	118	0.00832686	0.00435082	0.487292	26	47	0.00385088	9606	Homo sapiens	WWTR1;BRD2;TCF7L2;CDKN1A;PSMD12;JAG1;PSMD11;NOTCH1;SMURF2;RBPJ;CTGF;KAT2A;MYC;PSMD2;UBC;CTNNB1;PSMD1		R-HSA-8878212;R-HSA-8951695;R-HSA-8878220;R-HSA-8951428;R-HSA-8952069;R-HSA-8952408;R-HSA-1980047;R-HSA-1989766;R-HSA-8952081;R-HSA-8951442;R-HSA-8878237;R-HSA-8951443;R-HSA-4411357;R-HSA-8951977;R-HSA-4411367;R-HSA-8878243;R-HSA-8878178;R-HSA-8952419;R-HSA-8878186;R-HSA-8952101;R-HSA-8952058;R-HSA-8878130;R-HSA-8952382;R-HSA-8952062;R-HSA-8878193;R-HSA-4396347
R-HSA-381119	Unfolded Protein Response (UPR)	21	154	0.0108673	0.0564363	0.701423	13	94	0.00770176	9606	Homo sapiens	CXCL8;NFYA;HERPUD1;EXOSC6;EXOSC5;DNAJB9;HDGF;HYOU1;KDELR3;ATP6V0D1;EXOSC2;ATF3;EIF2A		R-HSA-1791066;R-HSA-517731;R-HSA-1791123;R-HSA-1791121;R-HSA-1791184;R-HSA-1791095;R-HSA-381128;R-HSA-1791124;R-HSA-381111;R-HSA-1791112;R-HSA-1791150;R-HSA-1791107;R-HSA-1791173
R-HSA-162906	HIV Infection	21	262	0.0184885	0.780897	0.780897	62	158	0.0129455	9606	Homo sapiens	NDC1;PSMD12;NPM1;PSMD11;LIG1;LIG4;NUP153;SSRP1;PSMD2;UBC;PSME4;TAF7;TAF4B;PSMD1;FYN;NELFA;AP1S3;VPS28;SLC25A6		R-HSA-184323;R-HSA-180736;R-HSA-182279;R-HSA-3159227;R-HSA-180622;R-HSA-182286;R-HSA-167181;R-HSA-167191;R-HSA-175258;R-HSA-167192;R-HSA-167196;R-HSA-167197;R-HSA-9613490;R-HSA-167459;R-HSA-167076;R-HSA-167077;R-HSA-9613498;R-HSA-180905;R-HSA-167087;R-HSA-167084;R-HSA-167085;R-HSA-167474;R-HSA-167090;R-HSA-165043;R-HSA-167478;R-HSA-165047;R-HSA-167477;R-HSA-167097;R-HSA-167481;R-HSA-180540;R-HSA-…
R-HSA-913531	Interferon Signaling	21	392	0.0276621	0.998034	0.998034	23	66	0.00540762	9606	Homo sapiens	IFITM3;TRIM8;NDC1;EGR1;PPM1B;STAT1;UBC;NUP153;TRIM26;TRIM38;CD44;PTPN2		R-HSA-1678841;R-HSA-997326;R-HSA-1169307;R-HSA-873927;R-HSA-1176059;R-HSA-1031716;R-HSA-873921;R-HSA-877281;R-HSA-1169405;R-HSA-1031713;R-HSA-873922;R-HSA-1169406;R-HSA-909725;R-HSA-873917;R-HSA-997309;R-HSA-909726;R-HSA-913529;R-HSA-909721;R-HSA-909722;R-HSA-1015702;R-HSA-909718;R-HSA-1015699;R-HSA-909552
R-HSA-194138	Signaling by VEGF	20	134	0.00945593	0.0289748	0.701423	64	83	0.00680049	9606	Homo sapiens	NRP1;AHCYL1;CAV1;PXN;ITPR1;ITPR3;VEGFD;PGF;ACTG1;VEGFA;AXL;CTNNB1;FYN;CALM1;PRKACB;CRK;PDK1		R-HSA-194310;R-HSA-194311;R-HSA-194308;R-HSA-202127;R-HSA-202129;R-HSA-5218645;R-HSA-202137;R-HSA-5218643;R-HSA-5218642;R-HSA-5218640;R-HSA-2317314;R-HSA-202144;R-HSA-5357429;R-HSA-5357432;R-HSA-4420202;R-HSA-5218916;R-HSA-4420206;R-HSA-2316429;R-HSA-1497784;R-HSA-195378;R-HSA-4420083;R-HSA-5218815;R-HSA-5218814;R-HSA-5218812;R-HSA-5218811;R-HSA-5218809;R-HSA-5218806;R-HSA-5218804;R-HSA-4420099;R…
R-HSA-5633007	Regulation of TP53 Activity	20	178	0.0125609	0.226341	0.701423	29	98	0.0080295	9606	Homo sapiens	PLK3;PRKAB2;EHMT2;SSRP1;CHD3;TPX2;RBBP4;UBC;CCNG1;STT3A;CDK1;PIP4K2A;TAF7;TAF4B;PIP4K2C;SGK1;PDK1		R-HSA-6792871;R-HSA-6798373;R-HSA-6805285;R-HSA-6805103;R-HSA-6792491;R-HSA-3215295;R-HSA-6804724;R-HSA-6791409;R-HSA-6793661;R-HSA-6805755;R-HSA-5689972;R-HSA-6805061;R-HSA-6795460;R-HSA-6805059;R-HSA-6811522;R-HSA-6804879;R-HSA-6804942;R-HSA-6799246;R-HSA-6805399;R-HSA-6805650;R-HSA-6795473;R-HSA-6792863;R-HSA-6805470;R-HSA-6804253;R-HSA-8877692;R-HSA-8877691;R-HSA-6795290;R-HSA-6804441;R-HSA-3…
R-HSA-376176	Signaling by ROBO receptors	20	235	0.0165832	0.683869	0.701423	9	60	0.00491602	9606	Homo sapiens	NRP1;PSMD12;PSMD11;RPL3;RPL12;RRP1;RPL22;RPL6;GPC1;PSMD2;UBC;PSME4;PSMD1;PABPC1;RPS2;PRKACB;PFN2		R-HSA-428534;R-HSA-428518;R-HSA-9014652;R-HSA-9011313;R-HSA-9010641;R-HSA-8986083;R-HSA-9014610;R-HSA-9011300;R-HSA-9010951
R-HSA-8878171	Transcriptional regulation by RUNX1	20	261	0.0184179	0.835113	0.835113	32	132	0.0108152	9606	Homo sapiens	PSMD12;SMARCC1;PSMD11;SMARCB1;H3F3B;PRMT1;H2AFX;THBS1;SMARCA4;CCND3;SIN3A;CTSL;PSMD2;UBC;PSME4;PSMD1;HIST1H2AC		R-HSA-8936584;R-HSA-8937097;R-HSA-8956684;R-HSA-8937037;R-HSA-8934735;R-HSA-8937113;R-HSA-8937050;R-HSA-8865491;R-HSA-8936989;R-HSA-8937118;R-HSA-8957265;R-HSA-8936979;R-HSA-8865498;R-HSA-8934742;R-HSA-8936599;R-HSA-8936616;R-HSA-8938217;R-HSA-8936621;R-HSA-8865505;R-HSA-8936608;R-HSA-8936481;R-HSA-8936995;R-HSA-8865320;R-HSA-8937016;R-HSA-8935740;R-HSA-8938108;R-HSA-8937022;R-HSA-8935730;R-HSA-8…
R-HSA-3371571	HSF1-dependent transactivation	19	59	0.00416343	4.82e-06	0.00408069	5	8	0.000655	9606	Homo sapiens	DNAJB1;HSPA8;HSPH1;HSPB8;SLC29A1;HSPA1B;HSPA1A;DEDD2		R-HSA-3371554;R-HSA-5324617;R-HSA-5082356;R-HSA-5082369;R-HSA-5082384
R-HSA-9614085	FOXO-mediated transcription	19	110	0.00776233	0.00866145	0.666931	30	85	0.00696436	9606	Homo sapiens	SREBF1;CDKN1A;BTG1;NFYA;GADD45A;SIN3A;CAV1;CCNG2;FOXO6;SFN;TXN;YWHAG		R-HSA-9622738;R-HSA-199299;R-HSA-9624976;R-HSA-9622737;R-HSA-9614423;R-HSA-9618004;R-HSA-9620891;R-HSA-9623192;R-HSA-9624985;R-HSA-9620828;R-HSA-9625346;R-HSA-9623168;R-HSA-9617735;R-HSA-9622604;R-HSA-9625101;R-HSA-9622579;R-HSA-9620915;R-HSA-9617840;R-HSA-6803403;R-HSA-9617852;R-HSA-9617853;R-HSA-9614562;R-HSA-6803411;R-HSA-9615015;R-HSA-9625124;R-HSA-9620837;R-HSA-9617838;R-HSA-9615023;R-HSA-96…
R-HSA-400206	Regulation of lipid metabolism by Peroxisome proliferator-activated receptor alpha (PPARalpha)	19	176	0.0124197	0.287	0.701423	43	44	0.00360508	9606	Homo sapiens	SREBF1;CPT1A;ABCB1;NFYA;TXNRD1;NCOA3;FHL2;NR1D1;SREBF2;SIN3A;CARM1;ME1;RAC3;ANGPTL4		R-HSA-400143;R-HSA-1655826;R-HSA-1989778;R-HSA-560517;R-HSA-1989779;R-HSA-1989776;R-HSA-1989777;R-HSA-1989774;R-HSA-560473;R-HSA-1989775;R-HSA-1989772;R-HSA-1989773;R-HSA-1989770;R-HSA-1368065;R-HSA-1989771;R-HSA-1989768;R-HSA-1989767;R-HSA-1989764;R-HSA-1989765;R-HSA-1989762;R-HSA-1989760;R-HSA-1989761;R-HSA-1989758;R-HSA-1989759;R-HSA-879724;R-HSA-1989756;R-HSA-1989757;R-HSA-1989754;R-HSA-19897…
R-HSA-5689880	Ub-specific processing proteases	19	206	0.0145367	0.544423	0.701423	37	40	0.00327735	9606	Homo sapiens	PSMD12;PSMD11;SMURF2;USP11;H2AFX;KEAP1;TOMM20;KAT2A;MYC;PSMD2;UBC;PSME4;PSMD1;RIPK1;VDAC1;HIST1H2AC		R-HSA-5696534;R-HSA-5690196;R-HSA-870479;R-HSA-6782820;R-HSA-6782628;R-HSA-5696914;R-HSA-5689950;R-HSA-936390;R-HSA-5696605;R-HSA-5696600;R-HSA-6781814;R-HSA-5689539;R-HSA-5696960;R-HSA-8869456;R-HSA-5696968;R-HSA-3640872;R-HSA-5696564;R-HSA-5689972;R-HSA-5689973;R-HSA-6781764;R-HSA-5696627;R-HSA-5696947;R-HSA-5696945;R-HSA-5697009;R-HSA-5696958;R-HSA-870437;R-HSA-6781897;R-HSA-6783177;R-HSA-8862…
R-HSA-3371568	Attenuation phase	18	47	0.00331663	8.02e-07	0.00135868	4	5	0.00041	9606	Homo sapiens	DNAJB1;HSPA8;HSPH1;SLC29A1;HSPA1B;HSPA1A;DEDD2		R-HSA-3371554;R-HSA-5324617;R-HSA-5082369;R-HSA-5082384
R-HSA-70171	Glycolysis	18	110	0.00776233	0.0169636	0.687901	12	24	0.00196641	9606	Homo sapiens	NDC1;GPI;PFKFB4;PGAM1;NUP153;ENO1;ENO2;HK2;HK1;PFKL;PKM;PGK1;ALDOC;ALDOA;PRKACB		R-HSA-70467;R-HSA-163750;R-HSA-70420;R-HSA-70471;R-HSA-71670;R-HSA-71654;R-HSA-71496;R-HSA-71850;R-HSA-71802;R-HSA-71660;R-HSA-170796;R-HSA-163773
R-HSA-199418	Negative regulation of the PI3K/AKT network	18	134	0.00945593	0.0810288	0.701423	6	10	0.000819	9606	Homo sapiens	PHLPP2;IRS1;PDGFB;TGFA;PDGFA;IL1RAP;AREG;FGF2;EGFR;KITLG;PIP4K2A;FYN;PIP4K2C;FGFR4;MET;HBEGF;IER3		R-HSA-2316434;R-HSA-199425;R-HSA-8857925;R-HSA-6811472;R-HSA-1675776;R-HSA-6811454
R-HSA-114608	Platelet degranulation	18	137	0.00966763	0.0943788	0.701423	7	11	0.000901	9606	Homo sapiens	APP;PCDH7;OLA1;PDGFB;PDGFA;VEGFD;ACTN4;CLU;THBS1;VEGFA;LAMP2;PSAP;TIMP1;FAM3C;ALDOA;CALM1;PFN2		R-HSA-482775;R-HSA-481044;R-HSA-482772;R-HSA-481010;R-HSA-481009;R-HSA-481007;R-HSA-351341
R-HSA-76005	Response to elevated platelet cytosolic Ca2+	18	144	0.0101616	0.130678	0.701423	7	14	0.00114707	9606	Homo sapiens	APP;PCDH7;OLA1;PDGFB;PDGFA;VEGFD;ACTN4;CLU;THBS1;VEGFA;LAMP2;PSAP;TIMP1;FAM3C;ALDOA;CALM1;PFN2		R-HSA-482775;R-HSA-481044;R-HSA-482772;R-HSA-481010;R-HSA-481009;R-HSA-481007;R-HSA-351341
R-HSA-69206	G1/S Transition	18	150	0.010585	0.167434	0.701423	28	61	0.00499795	9606	Homo sapiens	CDT1;PSMD12;CDKN1A;PSMD11;MCM7;WEE1;RBBP4;MYC;PSMD2;UBC;CDK1;PSMD1;MCM5;TK1;MCM2		R-HSA-187520;R-HSA-8961934;R-HSA-8961920;R-HSA-8961665;R-HSA-69195;R-HSA-68940;R-HSA-8961991;R-HSA-8961946;R-HSA-198613;R-HSA-8961619;R-HSA-68954;R-HSA-68960;R-HSA-187552;R-HSA-113638;R-HSA-8961952;R-HSA-69299;R-HSA-68914;R-HSA-187574;R-HSA-68917;R-HSA-187575;R-HSA-68916;R-HSA-68919;R-HSA-187828;R-HSA-68918;R-HSA-8932400;R-HSA-188345;R-HSA-69562;R-HSA-8962039
R-HSA-3858494	Beta-catenin independent WNT signaling	18	165	0.0116435	0.279221	0.701423	21	51	0.00417862	9606	Homo sapiens	TCF7L2;PSMD12;PSMD11;SMURF2;ITPR1;ITPR3;PPP3CA;GNG4;PSMD2;MYC;UBC;PSME4;RAC3;CTNNB1;PSMD1;CALM1;PFN2		R-HSA-8944362;R-HSA-4332358;R-HSA-4332359;R-HSA-4411365;R-HSA-4332363;R-HSA-4551465;R-HSA-4608854;R-HSA-3858475;R-HSA-4608855;R-HSA-2730872;R-HSA-4608852;R-HSA-169680;R-HSA-4411383;R-HSA-3965450;R-HSA-4420052;R-HSA-398193;R-HSA-3965444;R-HSA-3965447;R-HSA-3965441;R-HSA-4551451;R-HSA-398040
R-HSA-425393	Transport of inorganic cations/anions and amino acids/oligopeptides	18	165	0.0116435	0.279221	0.701423	26	75	0.00614502	9606	Homo sapiens	SLC36A1;SLC20A1;SLC1A3;SLC1A4;SLC3A2;SLC7A11;SLC4A2;MRPL12;SAT1;SLC7A2;SLC9A1;SLC6A6;SLC17A5;CALM1;SLC38A2;SLC38A5		R-HSA-1614546;R-HSA-425994;R-HSA-425482;R-HSA-376200;R-HSA-379415;R-HSA-427605;R-HSA-378513;R-HSA-375768;R-HSA-352347;R-HSA-427555;R-HSA-379426;R-HSA-352354;R-HSA-352108;R-HSA-352364;R-HSA-428015;R-HSA-375790;R-HSA-352232;R-HSA-372843;R-HSA-428585;R-HSA-352119;R-HSA-352182;R-HSA-351987;R-HSA-352371;R-HSA-352191;R-HSA-425661;R-HSA-375417
R-HSA-1989781	PPARA activates gene expression	18	174	0.0122786	0.356211	0.701423	41	41	0.00335928	9606	Homo sapiens	SREBF1;CPT1A;ABCB1;NFYA;TXNRD1;NCOA3;FHL2;NR1D1;SREBF2;CARM1;ME1;RAC3;ANGPTL4		R-HSA-1655826;R-HSA-1989778;R-HSA-560517;R-HSA-1989779;R-HSA-1989776;R-HSA-1989777;R-HSA-1989774;R-HSA-560473;R-HSA-1989775;R-HSA-1989772;R-HSA-1989773;R-HSA-1989770;R-HSA-1368065;R-HSA-1989771;R-HSA-1989768;R-HSA-1989767;R-HSA-1989764;R-HSA-1989765;R-HSA-1989762;R-HSA-1989760;R-HSA-1989761;R-HSA-1989758;R-HSA-1989759;R-HSA-879724;R-HSA-1989756;R-HSA-1989757;R-HSA-1989754;R-HSA-1989755;R-HSA-1989…
R-HSA-72203	Processing of Capped Intron-Containing Pre-mRNA	18	256	0.0180651	0.908265	0.908265	31	32	0.00262188	9606	Homo sapiens	NDC1;HSPA8;DDX5;SF3B3;CSTF3;NUP153;PLRG1;NXF1;DDX39A;HNRNPUL1;PCF11;TRA2B;CD2BP2;HNRNPA1;RBMX;BCAS2;SNRPA		R-HSA-8849157;R-HSA-72130;R-HSA-159046;R-HSA-75079;R-HSA-75081;R-HSA-159050;R-HSA-75080;R-HSA-72139;R-HSA-75083;R-HSA-75082;R-HSA-72143;R-HSA-111439;R-HSA-77587;R-HSA-158481;R-HSA-158484;R-HSA-75097;R-HSA-75096;R-HSA-75098;R-HSA-77594;R-HSA-72160;R-HSA-72103;R-HSA-72231;R-HSA-72107;R-HSA-158441;R-HSA-158447;R-HSA-72180;R-HSA-156661;R-HSA-72185;R-HSA-72124;R-HSA-72127;R-HSA-159101
R-HSA-112315	Transmission across Chemical Synapses	18	352	0.0248395	0.998251	0.998251	78	157	0.0128636	9606	Homo sapiens	HSPA8;PRKAB2;RAB3A;SYT1;SLC1A3;SAT1;GNAI1;GLS;TUBA1A;TUBB2A;DLG4;GNG4;CALM1;PRKACB;SLC38A2;PDK1		R-HSA-888589;R-HSA-9618834;R-HSA-210439;R-HSA-9619478;R-HSA-9611030;R-HSA-212614;R-HSA-9619355;R-HSA-392206;R-HSA-442760;R-HSA-374922;R-HSA-210444;R-HSA-9610653;R-HSA-9610627;R-HSA-1013020;R-HSA-438037;R-HSA-9619467;R-HSA-1013013;R-HSA-380574;R-HSA-1013012;R-HSA-372505;R-HSA-9619214;R-HSA-212642;R-HSA-432164;R-HSA-9619376;R-HSA-264615;R-HSA-432162;R-HSA-8951727;R-HSA-9612085;R-HSA-9619125;R-HSA-1…
R-HSA-73894	DNA Repair	18	367	0.025898	0.999164	0.999164	155	326	0.0267104	9606	Homo sapiens	LIG1;PRKDC;ASCC1;H2AFX;LIG4;RAD23B;ACTG1;UNG;ALKBH2;NPLOC4;TDP2;APEX1;SUMO3;SUMO2;UBC;STT3A;HIST1H2AC		R-HSA-5655892;R-HSA-5656148;R-HSA-5684052;R-HSA-69891;R-HSA-5651792;R-HSA-5656158;R-HSA-5693533;R-HSA-5651805;R-HSA-110349;R-HSA-6786155;R-HSA-110351;R-HSA-5683801;R-HSA-110350;R-HSA-110353;R-HSA-6786166;R-HSA-110352;R-HSA-6782069;R-HSA-110355;R-HSA-110354;R-HSA-110356;R-HSA-5687360;R-HSA-110359;R-HSA-5657665;R-HSA-5653838;R-HSA-110360;R-HSA-110363;R-HSA-5651789;R-HSA-6786171;R-HSA-110364;R-HSA-1…
R-HSA-8978868	Fatty acid metabolism	18	429	0.0302731	0.99997	0.99997	27	217	0.0177796	9606	Homo sapiens	OLAH;PECR;ABCC1;CPT1A;PRKAB2;AKR1C1;CYP4F3;AKR1C3;NME4;CYP4F11;PTGR1;PTGS2;UNG;ALDH3A2;SCD;CYP1B1;CDH15;LTA4H;PTGES		R-HSA-2161890;R-HSA-5655955;R-HSA-6786720;R-HSA-2161899;R-HSA-5696007;R-HSA-266070;R-HSA-5690565;R-HSA-200406;R-HSA-2161660;R-HSA-266072;R-HSA-2314686;R-HSA-2161792;R-HSA-211873;R-HSA-2161795;R-HSA-200423;R-HSA-389609;R-HSA-2161549;R-HSA-2309773;R-HSA-2161614;R-HSA-2309779;R-HSA-2161745;R-HSA-2161940;R-HSA-6809810;R-HSA-2161814;R-HSA-2309787;R-HSA-2161951;R-HSA-2161567
R-HSA-9612973	Autophagy	17	122	0.00860913	0.0684456	0.701423	57	80	0.00655469	9606	Homo sapiens	HSPA8;GABARAPL1;PRKAB2;WDR45B;TOMM20;TOMM22;EEF1A1;MAP1LC3B;RB1CC1;UBC;LAMP2;ULK1;VDAC1;SLC29A1;SQSTM1;LAMTOR3;VPS28		R-HSA-9626256;R-HSA-5682388;R-HSA-5683925;R-HSA-5682896;R-HSA-5672017;R-HSA-5675868;R-HSA-5682011;R-HSA-9626242;R-HSA-5676229;R-HSA-5681987;R-HSA-5665868;R-HSA-5672010;R-HSA-5672011;R-HSA-5672008;R-HSA-9626253;R-HSA-5682377;R-HSA-8948136;R-HSA-9626034;R-HSA-9626038;R-HSA-9626039;R-HSA-5672817;R-HSA-9622840;R-HSA-9626046;R-HSA-5679205;R-HSA-9626276;R-HSA-8948146;R-HSA-9613352;R-HSA-9622831;R-HSA-1…
R-HSA-6811558	PI5P, PP2A and IER3 Regulate PI3K/AKT Signaling	17	126	0.0088914	0.0853654	0.701423	5	7	0.000574	9606	Homo sapiens	IRS1;PDGFB;TGFA;PDGFA;IL1RAP;AREG;FGF2;EGFR;KITLG;PIP4K2A;FYN;PIP4K2C;FGFR4;MET;HBEGF;IER3		R-HSA-2316434;R-HSA-8857925;R-HSA-6811472;R-HSA-1675776;R-HSA-6811454
R-HSA-1500931	Cell-Cell communication	17	133	0.00938536	0.120995	0.701423	31	60	0.00491602	9606	Homo sapiens	ITGB4;PXN;TESK1;ACTN4;PVR;ACTG1;KRT19;CLDN3;PSAP;CTNNB1;FYN;ITGA6;FLNC;CDH15;NECTIN3		R-HSA-5692437;R-HSA-419011;R-HSA-446083;R-HSA-432909;R-HSA-430347;R-HSA-451403;R-HSA-446089;R-HSA-8981534;R-HSA-373724;R-HSA-373727;R-HSA-446372;R-HSA-420580;R-HSA-373734;R-HSA-451758;R-HSA-420591;R-HSA-433711;R-HSA-420584;R-HSA-532603;R-HSA-446322;R-HSA-420595;R-HSA-420019;R-HSA-391155;R-HSA-373747;R-HSA-420593;R-HSA-432956;R-HSA-446077;R-HSA-433725;R-HSA-419002;R-HSA-419003;R-HSA-432952;R-HSA-4…
R-HSA-212165	Epigenetic regulation of gene expression	17	139	0.00980876	0.157606	0.701423	26	34	0.00278574	9606	Homo sapiens	H3F3B;UHRF1;EHMT2;H2AFX;CHD3;ACTG1;TAF1D;KAT2A;MYBBP1A;RBBP4;POLR1A;SIN3A;POLR1B;POLR1C;POLR1E;HIST1H2AC		R-HSA-5334097;R-HSA-5334160;R-HSA-427527;R-HSA-5334099;R-HSA-5334164;R-HSA-427404;R-HSA-433672;R-HSA-427336;R-HSA-427528;R-HSA-427337;R-HSA-5250947;R-HSA-5334151;R-HSA-427409;R-HSA-5334152;R-HSA-212252;R-HSA-427366;R-HSA-5250930;R-HSA-212263;R-HSA-5211239;R-HSA-5250938;R-HSA-5227490;R-HSA-212269;R-HSA-427383;R-HSA-5334179;R-HSA-427514;R-HSA-212222
R-HSA-9018519	Estrogen-dependent gene expression	17	154	0.0108673	0.270845	0.701423	32	66	0.00540762	9606	Homo sapiens	TLE3;JUN;DDX5;H3F3B;PRMT1;NCOA3;H2AFX;TGFA;FOS;MYC;CARM1;FOSB;RAC3;SLC29A1;HIST1H2AC		R-HSA-9008267;R-HSA-9011981;R-HSA-9023884;R-HSA-9011983;R-HSA-9008271;R-HSA-9008270;R-HSA-9009536;R-HSA-9008258;R-HSA-9011975;R-HSA-9009371;R-HSA-9008285;R-HSA-9011997;R-HSA-9038161;R-HSA-9011985;R-HSA-9011984;R-HSA-9038163;R-HSA-9009065;R-HSA-9011949;R-HSA-9011950;R-HSA-9012000;R-HSA-9023840;R-HSA-9009378;R-HSA-9011941;R-HSA-9023846;R-HSA-9008315;R-HSA-9009533;R-HSA-9011966;R-HSA-9011952;R-HSA-9…
R-HSA-5621481	C-type lectin receptors (CLRs)	17	202	0.0142545	0.691725	0.701423	26	68	0.00557149	9606	Homo sapiens	PSMD12;AHCYL1;PSMD11;ITPR1;ITPR3;BCL10;MUC3A;PPP3CA;RPS6KA5;PSMD2;UBC;PSME4;PSMD1;FYN;CALM1;PRKACB;PDK1		R-HSA-8858500;R-HSA-2730849;R-HSA-5624473;R-HSA-2730872;R-HSA-169683;R-HSA-74448;R-HSA-169680;R-HSA-5607751;R-HSA-5607744;R-HSA-5607747;R-HSA-5607757;R-HSA-5607756;R-HSA-2730867;R-HSA-5607759;R-HSA-5607733;R-HSA-5607732;R-HSA-202534;R-HSA-5607728;R-HSA-5607731;R-HSA-5607742;R-HSA-5607737;R-HSA-5607736;R-HSA-5624486;R-HSA-5607725;R-HSA-5607724;R-HSA-5621355
R-HSA-15869	Metabolism of nucleotides	17	254	0.0179239	0.936234	0.936234	28	135	0.011061	9606	Homo sapiens	RRM1;TXNRD1;CAD;GSR;AK4;NME4;TXN;PAICS;PFAS;NME1;NT5E;IMPDH2;TK1;UPP1;NUDT15;ADSS;DCTPP1		R-HSA-2395876;R-HSA-73794;R-HSA-71682;R-HSA-74372;R-HSA-111751;R-HSA-74376;R-HSA-73805;R-HSA-73806;R-HSA-73812;R-HSA-6788798;R-HSA-109278;R-HSA-73632;R-HSA-8866405;R-HSA-73571;R-HSA-73573;R-HSA-111524;R-HSA-73577;R-HSA-109291;R-HSA-73646;R-HSA-482804;R-HSA-6786257;R-HSA-2395869;R-HSA-482621;R-HSA-6806877;R-HSA-482812;R-HSA-482619;R-HSA-111804;R-HSA-111742
R-HSA-8957322	Metabolism of steroids	17	321	0.0226519	0.996111	0.996111	64	234	0.0191725	9606	Homo sapiens	SREBF1;OSBPL6;NFYA;INSIG2;AKR1C1;AKR1C3;AKR1B1;SREBF2;AKR1B10;SCD;CARM1;SUMO2;CYP2R1;LGMN		R-HSA-2426149;R-HSA-1655833;R-HSA-1655832;R-HSA-2426148;R-HSA-2426151;R-HSA-1655835;R-HSA-1655834;R-HSA-2426150;R-HSA-1655837;R-HSA-2426144;R-HSA-1655836;R-HSA-2426147;R-HSA-1655839;R-HSA-2426146;R-HSA-1655825;R-HSA-2426157;R-HSA-2426156;R-HSA-1655824;R-HSA-1655827;R-HSA-193800;R-HSA-1655826;R-HSA-2426158;R-HSA-2426153;R-HSA-2426152;R-HSA-1655828;R-HSA-1655831;R-HSA-2426155;R-HSA-2426154;R-HSA-16…
R-HSA-2559582	Senescence-Associated Secretory Phenotype (SASP)	16	89	0.00628043	0.0107479	0.687901	16	22	0.00180254	9606	Homo sapiens	IL1A;CDKN2B;JUN;CDKN1A;CXCL8;H3F3B;UBE2C;EHMT2;H2AFX;UBC;FOS;HIST1H2AC		R-HSA-3790137;R-HSA-182594;R-HSA-4568740;R-HSA-4568737;R-HSA-3857308;R-HSA-3790130;R-HSA-3797202;R-HSA-3788725;R-HSA-3788724;R-HSA-3788745;R-HSA-3797196;R-HSA-3788748;R-HSA-3788705;R-HSA-3857345;R-HSA-3788708;R-HSA-3857348
R-HSA-450531	Regulation of mRNA stability by proteins that bind AU-rich elements	16	93	0.0065627	0.015572	0.687901	11	26	0.00213027	9606	Homo sapiens	HSPA8;PSMD12;SET;PSMD11;EXOSC6;ZFP36;EXOSC5;GPRC5A;PSMD2;UBC;PSME4;PSMD1;PABPC1;TNPO1;EXOSC2;HSPA1B;HSPA1A		R-HSA-450422;R-HSA-450551;R-HSA-450580;R-HSA-450466;R-HSA-450595;R-HSA-450387;R-HSA-450400;R-HSA-450463;R-HSA-450431;R-HSA-450394;R-HSA-450488
R-HSA-72737	Cap-dependent Translation Initiation	16	130	0.00917366	0.160565	0.701423	15	18	0.00147481	9606	Homo sapiens	RPL3;RPL12;RRP1;RPL22;RPL6;EIF5;EIF3H;EIF3E;PABPC1;RPS2;EIF3D;EIF4B;EIF2A;EIF3B		R-HSA-72673;R-HSA-72672;R-HSA-72676;R-HSA-72647;R-HSA-72619;R-HSA-156808;R-HSA-72621;R-HSA-72691;R-HSA-72722;R-HSA-72663;R-HSA-72697;R-HSA-157849;R-HSA-72669;R-HSA-72671;R-HSA-72670
R-HSA-72613	Eukaryotic Translation Initiation	16	130	0.00917366	0.160565	0.701423	17	21	0.00172061	9606	Homo sapiens	RPL3;RPL12;RRP1;RPL22;RPL6;EIF5;EIF3H;EIF3E;PABPC1;RPS2;EIF3D;EIF4B;EIF2A;EIF3B		R-HSA-72673;R-HSA-72672;R-HSA-72676;R-HSA-72647;R-HSA-72619;R-HSA-156808;R-HSA-72621;R-HSA-72691;R-HSA-72722;R-HSA-156823;R-HSA-72663;R-HSA-156826;R-HSA-72697;R-HSA-157849;R-HSA-72669;R-HSA-72671;R-HSA-72670
R-HSA-2219528	PI3K/AKT Signaling in Cancer	16	134	0.00945593	0.189246	0.701423	5	21	0.00172061	9606	Homo sapiens	CDKN1A;IRS1;PDGFB;FOXO6;TGFA;PDGFA;AREG;FGF2;EGFR;KITLG;FYN;FGFR4;MET;HBEGF;PDK1		R-HSA-2243937;R-HSA-2243942;R-HSA-2399969;R-HSA-2399992;R-HSA-2400009
R-HSA-69481	G2/M Checkpoints	16	154	0.0108673	0.36145	0.701423	13	24	0.00196641	9606	Homo sapiens	PSMD12;PSMD11;MCM7;H2AFX;WEE1;PSMD2;UBC;PSME4;STT3A;CDK1;PSMD1;MCM5;SFN;YWHAG;MCM2		R-HSA-5683735;R-HSA-69891;R-HSA-75010;R-HSA-170055;R-HSA-8852354;R-HSA-69604;R-HSA-176298;R-HSA-75016;R-HSA-6799246;R-HSA-170070;R-HSA-75028;R-HSA-176116;R-HSA-176318
R-HSA-8856828	Clathrin-mediated endocytosis	16	161	0.0113612	0.428071	0.701423	24	34	0.00278574	9606	Homo sapiens	HSPA8;SYT1;TFRC;SH3KBP1;TGFA;AREG;IGF2R;EGFR;ACTG1;DAB2;FCHO1;UBC;AAK1;KIAA0319;HBEGF		R-HSA-8868071;R-HSA-8866279;R-HSA-8863463;R-HSA-8868230;R-HSA-8866277;R-HSA-8863471;R-HSA-8856813;R-HSA-8867756;R-HSA-8868236;R-HSA-8868651;R-HSA-8866283;R-HSA-8867754;R-HSA-8868072;R-HSA-8868648;R-HSA-8862280;R-HSA-8856808;R-HSA-8868661;R-HSA-8868660;R-HSA-8868659;R-HSA-8868658;R-HSA-8863472;R-HSA-8869438;R-HSA-8871194;R-HSA-8871193
R-HSA-69242	S Phase	16	179	0.0126314	0.595826	0.701423	21	54	0.00442442	9606	Homo sapiens	CDT1;PSMD12;CDKN1A;PSMD11;MCM7;LIG1;UBE2C;WEE1;RBBP4;MYC;PSMD2;UBC;PSME4;PSMD1;MCM5;MCM2		R-HSA-187520;R-HSA-187552;R-HSA-176942;R-HSA-187916;R-HSA-75825;R-HSA-75824;R-HSA-68944;R-HSA-68946;R-HSA-187574;R-HSA-69173;R-HSA-68948;R-HSA-187575;R-HSA-174164;R-HSA-69015;R-HSA-198613;R-HSA-187828;R-HSA-69016;R-HSA-69019;R-HSA-188345;R-HSA-187934;R-HSA-169468
R-HSA-983712	Ion channel transport	16	207	0.0146073	0.802214	0.802214	13	39	0.00319541	9606	Homo sapiens	MCOLN3;TSC22D3;ATP10D;ATP1A3;ATP11A;TPCN1;ANO1;UBC;SCNN1A;ATP6V1B2;STOM;RIPK1;ATP6V0D1;CALM1;SGK1;ASIC1		R-HSA-427910;R-HSA-8863494;R-HSA-2682349;R-HSA-2671885;R-HSA-2672334;R-HSA-2855020;R-HSA-2685505;R-HSA-3295579;R-HSA-947591;R-HSA-2684901;R-HSA-936897;R-HSA-5252133;R-HSA-939763
R-HSA-2454202	Fc epsilon receptor (FCERI) signaling	16	234	0.0165126	0.917187	0.917187	22	63	0.00516182	9606	Homo sapiens	JUN;PSMD12;AHCYL1;PSMD11;ITPR1;ITPR3;BCL10;FOS;PPP3CA;PSMD2;UBC;PSME4;PSMD1;FYN;CALM1;PDK1		R-HSA-2730861;R-HSA-202534;R-HSA-5607728;R-HSA-2730860;R-HSA-2730849;R-HSA-168136;R-HSA-2730904;R-HSA-2730872;R-HSA-169683;R-HSA-74448;R-HSA-450292;R-HSA-169680;R-HSA-450325;R-HSA-2730876;R-HSA-202164;R-HSA-5607724;R-HSA-2730864;R-HSA-2730867;R-HSA-2730899;R-HSA-2730900;R-HSA-2730836;R-HSA-2730903
R-HSA-5619115	Disorders of transmembrane transporters	16	282	0.0198998	0.987797	0.987797	12	88	0.00721016	9606	Homo sapiens	NDC1;PSMD12;ABCB1;ABCC2;PSMD11;SLC2A1;SLC1A3;NUP153;SLC3A2;HK1;PSMD2;UBC;PSME4;SLC17A5;PSMD1;RNF185		R-HSA-8866854;R-HSA-5632804;R-HSA-5679031;R-HSA-5625015;R-HSA-5661474;R-HSA-5621888;R-HSA-5660910;R-HSA-5624239;R-HSA-5678749;R-HSA-8866858;R-HSA-8866857;R-HSA-8866856
R-HSA-500792	GPCR ligand binding	16	643	0.0453744	1	1	16	177	0.0145023	9606	Homo sapiens	APP;CXCL8;F2R;ADM;LPAR3;WNT16;HTR7;NPW;GNG4;ADORA2B;ADM2;PSAP;F2RL1;DRD1;F2RL2;NTSR1		R-HSA-388900;R-HSA-374787;R-HSA-5336182;R-HSA-5336184;R-HSA-381612;R-HSA-418925;R-HSA-391913;R-HSA-374251;R-HSA-201708;R-HSA-373813;R-HSA-420214;R-HSA-389463;R-HSA-390931;R-HSA-390835;R-HSA-373791;R-HSA-419389
R-HSA-3371511	HSF1 activation	15	43	0.00303437	1.89e-05	0.0106524	5	7	0.000574	9606	Homo sapiens	EEF1A1;DNAJB1;HSPH1;SLC29A1;HSPA1B;DEDD2;HSPA1A		R-HSA-3371586;R-HSA-4793819;R-HSA-5082409;R-HSA-3371591;R-HSA-5324632
R-HSA-5250913	Positive epigenetic regulation of rRNA expression	15	80	0.00564533	0.00934781	0.68239	6	7	0.000574	9606	Homo sapiens	H3F3B;EHMT2;H2AFX;CHD3;ACTG1;TAF1D;KAT2A;MYBBP1A;RBBP4;POLR1A;POLR1B;POLR1C;POLR1E;HIST1H2AC		R-HSA-427383;R-HSA-5250930;R-HSA-5250947;R-HSA-5250938;R-HSA-427404;R-HSA-427336
R-HSA-72706	GTP hydrolysis and joining of the 60S ribosomal subunit	15	120	0.008468	0.15635	0.701423	3	3	0.000246	9606	Homo sapiens	RPL3;RPL12;RRP1;RPL22;RPL6;EIF5;EIF3H;EIF3E;RPS2;EIF3D;EIF4B;EIF2A;EIF3B		R-HSA-72672;R-HSA-72619;R-HSA-72671
R-HSA-156827	L13a-mediated translational silencing of Ceruloplasmin expression	15	120	0.008468	0.15635	0.701423	2	3	0.000246	9606	Homo sapiens	RPL3;RPL12;RRP1;RPL22;RPL6;EIF3H;EIF3E;PABPC1;RPS2;EIF3D;EIF4B;EIF2A;EIF3B		R-HSA-156823;R-HSA-156826
R-HSA-4420097	VEGFA-VEGFR2 Pathway	15	125	0.00882083	0.193592	0.701423	59	77	0.00630889	9606	Homo sapiens	AHCYL1;CAV1;PXN;ITPR1;ITPR3;ACTG1;VEGFA;AXL;CTNNB1;FYN;CALM1;PRKACB;CRK;PDK1		R-HSA-202127;R-HSA-202129;R-HSA-5218645;R-HSA-202137;R-HSA-5218643;R-HSA-5218642;R-HSA-5218640;R-HSA-2317314;R-HSA-202144;R-HSA-5357429;R-HSA-5357432;R-HSA-4420202;R-HSA-5218916;R-HSA-4420206;R-HSA-2316429;R-HSA-1497784;R-HSA-4420083;R-HSA-5218815;R-HSA-5218814;R-HSA-5218812;R-HSA-5218811;R-HSA-5218809;R-HSA-5218806;R-HSA-5218804;R-HSA-4420099;R-HSA-5218830;R-HSA-5218828;R-HSA-5218826;R-HSA-52188…
R-HSA-373760	L1CAM interactions	15	130	0.00917366	0.234607	0.701423	15	54	0.00442442	9606	Homo sapiens	SHTN1;NRP1;HSPA8;SPTBN5;TUBA1A;TUBB2A;RPS6KA5;DLG4;MSN;EZR;EGFR;ACTG1		R-HSA-376134;R-HSA-443779;R-HSA-445089;R-HSA-374669;R-HSA-445071;R-HSA-392751;R-HSA-445069;R-HSA-373736;R-HSA-374696;R-HSA-373739;R-HSA-374677;R-HSA-445077;R-HSA-445087;R-HSA-445083;R-HSA-374680
R-HSA-446652	Interleukin-1 family signaling	15	163	0.0115024	0.550165	0.701423	36	79	0.00647276	9606	Homo sapiens	APP;PSMD12;PSMD11;IL1R1;IL1RAP;IL1A;TBK1;PSMD2;UBC;PSME4;PSMD1;SQSTM1;PTPN2;IL18R1		R-HSA-507719;R-HSA-446862;R-HSA-9008577;R-HSA-8848335;R-HSA-5684250;R-HSA-8848395;R-HSA-446868;R-HSA-450133;R-HSA-8948063;R-HSA-446684;R-HSA-446877;R-HSA-451418;R-HSA-448603;R-HSA-446694;R-HSA-446692;R-HSA-209063;R-HSA-449058;R-HSA-168166;R-HSA-9008684;R-HSA-209061;R-HSA-8948015;R-HSA-5684273;R-HSA-446894;R-HSA-446701;R-HSA-446634;R-HSA-446130;R-HSA-8848370;R-HSA-9008894;R-HSA-448703;R-HSA-900907…
R-HSA-9609507	Protein localization	15	170	0.0119963	0.614598	0.701423	35	53	0.00434248	9606	Homo sapiens	APP;PECR;PRNP;IDH1;NME4;TOMM20;TOMM22;ALDH3A2;GRPEL1;UBC;HMOX1;VDAC1;SLC25A6		R-HSA-1299475;R-HSA-9033485;R-HSA-1299478;R-HSA-1299476;R-HSA-1299482;R-HSA-1299481;R-HSA-1299480;R-HSA-1299487;R-HSA-9603804;R-HSA-9033478;R-HSA-8953946;R-HSA-9033499;R-HSA-9609921;R-HSA-9609860;R-HSA-9033233;R-HSA-9610442;R-HSA-9033491;R-HSA-9033235;R-HSA-9603784;R-HSA-9033236;R-HSA-9033516;R-HSA-1268022;R-HSA-9033505;R-HSA-1955380;R-HSA-9617595;R-HSA-1268025;R-HSA-9033509;R-HSA-9603775;R-HSA-9…
R-HSA-2408522	Selenoamino acid metabolism	15	181	0.0127726	0.706165	0.706165	9	33	0.00270381	9606	Homo sapiens	DARS;AHCY;RPL3;RPL12;TXNRD1;RRP1;GSR;RPL22;RPL6;KARS;LARS;RPS2;SEPHS2		R-HSA-5263616;R-HSA-2408532;R-HSA-2408529;R-HSA-2408546;R-HSA-2408558;R-HSA-2408542;R-HSA-5263614;R-HSA-8959510;R-HSA-5333615
R-HSA-9010553	Regulation of expression of SLITs and ROBOs	15	183	0.0129137	0.721315	0.721315	5	20	0.00163867	9606	Homo sapiens	PSMD12;PSMD11;RPL3;RPL12;RRP1;RPL22;RPL6;PSMD2;UBC;PSME4;PSMD1;PABPC1;RPS2		R-HSA-9014652;R-HSA-9011313;R-HSA-8986083;R-HSA-9014610;R-HSA-9011300
R-HSA-983231	Factors involved in megakaryocyte development and platelet production	15	194	0.0136899	0.795663	0.795663	13	43	0.00352315	9606	Homo sapiens	EHD2;WEE1;TUBA1A;TUBB2A;KLC2;H3F3B;SIN3A;MAFG;PRKACB;ACTG1;AKAP1		R-HSA-997263;R-HSA-1008200;R-HSA-992708;R-HSA-983266;R-HSA-1008220;R-HSA-983259;R-HSA-983194;R-HSA-994106;R-HSA-1013881;R-HSA-994169;R-HSA-992696;R-HSA-1011576;R-HSA-1008240
R-HSA-1428517	The citric acid (TCA) cycle and respiratory electron transport	15	229	0.0161598	0.937539	0.937539	25	65	0.00532569	9606	Homo sapiens	TRAP1;NDUFB10;MDH2;IDH1;ETFDH;LRPPRC;PDP1;LDHB;LDHA;ME1;NDUFS2;SUCLG2;VDAC1;SLC16A3;PDK1		R-HSA-70979;R-HSA-6800868;R-HSA-6799203;R-HSA-6799202;R-HSA-204169;R-HSA-6788523;R-HSA-163214;R-HSA-9012036;R-HSA-163213;R-HSA-163217;R-HSA-71775;R-HSA-9012374;R-HSA-71783;R-HSA-71849;R-HSA-203946;R-HSA-6799179;R-HSA-6799178;R-HSA-373867;R-HSA-70510;R-HSA-6799191;R-HSA-169270;R-HSA-373875;R-HSA-70967;R-HSA-6799197;R-HSA-6799196
R-HSA-6791312	TP53 Regulates Transcription of Cell Cycle Genes	14	65	0.00458683	0.00375948	0.477611	20	42	0.00344121	9606	Homo sapiens	CNOT4;PLK3;CDKN1A;NPM1;GADD45A;PRMT1;CARM1;CDK1;SFN		R-HSA-3215152;R-HSA-6791109;R-HSA-6803875;R-HSA-6791235;R-HSA-6801675;R-HSA-6803403;R-HSA-6802165;R-HSA-6803892;R-HSA-6803411;R-HSA-6803890;R-HSA-6803858;R-HSA-6803871;R-HSA-3215144;R-HSA-6802973;R-HSA-6798044;R-HSA-69562;R-HSA-6803388;R-HSA-187934;R-HSA-6802170;R-HSA-6803801
R-HSA-5633008	TP53 Regulates Transcription of Cell Death Genes	14	83	0.00585703	0.026058	0.701423	13	68	0.00557149	9606	Homo sapiens	BNIP3L;STEAP3;AIFM2;PMAIP1;TNFRSF10B;NDRG1;TNFRSF10D		R-HSA-4331331;R-HSA-6791302;R-HSA-6801184;R-HSA-6801166;R-HSA-6801195;R-HSA-6791306;R-HSA-6797993;R-HSA-6798004;R-HSA-5633414;R-HSA-5633441;R-HSA-140214;R-HSA-5633314;R-HSA-5633295
R-HSA-6783783	Interleukin-10 signaling	14	86	0.00606873	0.0335116	0.701423	4	15	0.00122901	9606	Homo sapiens	IL1A;CXCL8;IL1R1;LIF;TIMP1;PTGS2;TNF		R-HSA-6785047;R-HSA-8937656;R-HSA-6784160;R-HSA-6790029
R-HSA-400253	Circadian Clock	14	104	0.00733893	0.111575	0.701423	26	59	0.00483408	9606	Homo sapiens	SREBF1;CPT1A;NOCT;CARM1;BHLHE40;UBC;NR1D1;KLF15		R-HSA-5663252;R-HSA-1368081;R-HSA-5663258;R-HSA-400267;R-HSA-400342;R-HSA-8878679;R-HSA-1368069;R-HSA-5663170;R-HSA-1368065;R-HSA-1368140;R-HSA-5663245;R-HSA-400282;R-HSA-879724;R-HSA-1368119;R-HSA-5663155;R-HSA-1801587;R-HSA-8878702;R-HSA-549475;R-HSA-5663293;R-HSA-5663271;R-HSA-5663138;R-HSA-5663264;R-HSA-5663265;R-HSA-549424;R-HSA-879798;R-HSA-5663273
R-HSA-5687128	MAPK6/MAPK4 signaling	14	106	0.00748007	0.12411	0.701423	15	40	0.00327735	9606	Homo sapiens	JUN;PSMD12;PSMD11;NCOA3;DNAJB1;CCND3;MYC;PSMD2;UBC;PSME4;CDK1;RAC3;PSMD1;PRKACB		R-HSA-5692788;R-HSA-5687090;R-HSA-5692755;R-HSA-5687088;R-HSA-5692764;R-HSA-5687099;R-HSA-5687097;R-HSA-5692761;R-HSA-5690245;R-HSA-5690250;R-HSA-5687115;R-HSA-5687083;R-HSA-5687112;R-HSA-5687081;R-HSA-5687113
R-HSA-5628897	TP53 Regulates Metabolic Genes	14	124	0.00875027	0.268722	0.701423	16	34	0.00278574	9606	Homo sapiens	GPI;G6PD;PRKAB2;TXNRD1;GSR;TXN;LRPPRC;GLS;PRDX1;SESN2;SFN;LAMTOR3;YWHAG		R-HSA-71682;R-HSA-70377;R-HSA-5632732;R-HSA-5631903;R-HSA-70475;R-HSA-163214;R-HSA-3341343;R-HSA-73646;R-HSA-5629189;R-HSA-5631941;R-HSA-70609;R-HSA-380979;R-HSA-5629187;R-HSA-5632738;R-HSA-5631885;R-HSA-380927
R-HSA-73887	Death Receptor Signalling	14	157	0.011079	0.597551	0.701423	45	90	0.00737403	9606	Homo sapiens	ARHGEF26;ARHGEF19;TNFRSF10B;TNF;RTN4;TNFRSF10D;SMPD3;TIAM1;ADAM17;CASP3;UBC;RIPK1;SQSTM1;NGEF		R-HSA-5357776;R-HSA-5357904;R-HSA-209536;R-HSA-5357845;R-HSA-5357780;R-HSA-141316;R-HSA-5635741;R-HSA-83656;R-HSA-3371385;R-HSA-75146;R-HSA-83660;R-HSA-193679;R-HSA-204947;R-HSA-9012761;R-HSA-141139;R-HSA-205008;R-HSA-5357828;R-HSA-193684;R-HSA-5626953;R-HSA-193694;R-HSA-209566;R-HSA-5693108;R-HSA-193696;R-HSA-193703;R-HSA-75238;R-HSA-5693055;R-HSA-75240;R-HSA-3371353;R-HSA-193641;R-HSA-193705;R-…
R-HSA-168898	Toll-like Receptor Cascades	14	184	0.0129843	0.807374	0.807374	66	182	0.0149119	9606	Homo sapiens	APP;JUN;RPS6KA5;TBK1;CTSL;UNC93B1;PSAP;UBC;RIPK1;FOS;DUSP6;LGMN		R-HSA-975118;R-HSA-9013889;R-HSA-936960;R-HSA-9628444;R-HSA-198669;R-HSA-9013895;R-HSA-1678998;R-HSA-936991;R-HSA-450325;R-HSA-936986;R-HSA-5362500;R-HSA-203797;R-HSA-177690;R-HSA-166041;R-HSA-975122;R-HSA-1678981;R-HSA-177692;R-HSA-2562564;R-HSA-975147;R-HSA-450337;R-HSA-450346;R-HSA-450358;R-HSA-2213017;R-HSA-5432814;R-HSA-9013963;R-HSA-2569057;R-HSA-5432852;R-HSA-2562541;R-HSA-168136;R-HSA-937…
R-HSA-983705	Signaling by the B Cell Receptor (BCR)	14	190	0.0134077	0.840893	0.840893	18	43	0.00352315	9606	Homo sapiens	PSMD12;AHCYL1;PSMD11;SH3KBP1;ITPR1;ITPR3;BCL10;PPP3CA;PSMD2;UBC;PSME4;PSMD1;FYN;CALM1		R-HSA-9606162;R-HSA-9606163;R-HSA-2025882;R-HSA-1168376;R-HSA-1112666;R-HSA-1168637;R-HSA-1168641;R-HSA-1168640;R-HSA-169683;R-HSA-74448;R-HSA-1168643;R-HSA-169680;R-HSA-983709;R-HSA-9606151;R-HSA-1168644;R-HSA-983703;R-HSA-2025890;R-HSA-9606159
R-HSA-2467813	Separation of Sister Chromatids	14	194	0.0136899	0.860653	0.860653	5	8	0.000655	9606	Homo sapiens	PSMD12;CENPF;TUBA1A;TUBB2A;PSMD11;UBE2C;PSMD2;NDE1;PSME4;UBC;PSMD1;CKAP5		R-HSA-174144;R-HSA-2467809;R-HSA-2467811;R-HSA-174202;R-HSA-174121
R-HSA-168254	Influenza Infection	14	199	0.0140428	0.8826	0.8826	28	59	0.00483408	9606	Homo sapiens	NDC1;RPL3;RPL12;RRP1;RPL22;NUP153;RPL6;IPO5;NA;RPS2;HSPA1B;HSPA1A;SLC25A6		R-HSA-192704;R-HSA-168324;R-HSA-192841;R-HSA-195726;R-HSA-195730;R-HSA-168272;R-HSA-168337;R-HSA-195926;R-HSA-195734;R-HSA-168860;R-HSA-192925;R-HSA-168285;R-HSA-168865;R-HSA-168870;R-HSA-168871;R-HSA-168869;R-HSA-192746;R-HSA-168299;R-HSA-1176059;R-HSA-168878;R-HSA-168306;R-HSA-192627;R-HSA-168880;R-HSA-169847;R-HSA-168312;R-HSA-168313;R-HSA-192830;R-HSA-169919
R-HSA-68882	Mitotic Anaphase	14	208	0.0146779	0.915062	0.915062	5	11	0.000901	9606	Homo sapiens	PSMD12;CENPF;TUBA1A;TUBB2A;PSMD11;UBE2C;PSMD2;NDE1;PSME4;UBC;PSMD1;CKAP5		R-HSA-174144;R-HSA-2467809;R-HSA-2467811;R-HSA-174202;R-HSA-174121
R-HSA-2555396	Mitotic Metaphase and Anaphase	14	211	0.0148896	0.924067	0.924067	5	12	0.000983	9606	Homo sapiens	PSMD12;CENPF;TUBA1A;TUBB2A;PSMD11;UBE2C;PSMD2;NDE1;PSME4;UBC;PSMD1;CKAP5		R-HSA-174144;R-HSA-2467809;R-HSA-2467811;R-HSA-174202;R-HSA-174121
R-HSA-202733	Cell surface interactions at the vascular wall	14	256	0.0180651	0.988687	0.988687	12	64	0.00524375	9606	Homo sapiens	GRB7;CAV1;TNFRSF10B;SLC3A2;SLC7A11;LY9;GLG1;TNFRSF10D;PROCR;GPC1;FYN;ITGA6;SLC16A3;CD44		R-HSA-210291;R-HSA-114577;R-HSA-204434;R-HSA-141040;R-HSA-204773;R-HSA-2870221;R-HSA-204549;R-HSA-5635741;R-HSA-202714;R-HSA-204392;R-HSA-8870732;R-HSA-375131
R-HSA-196849	Metabolism of water-soluble vitamins and cofactors	14	256	0.0180651	0.988687	0.988687	22	144	0.0117984	9606	Homo sapiens	ABCC1;MOCOS;SLC2A1;SLC2A3;PARP14;PTGS2;PARP8;NT5E;PKM;MTHFD1;MTHFD1L;MMACHC;SLC19A1;CD320		R-HSA-3000109;R-HSA-198818;R-HSA-8940074;R-HSA-200711;R-HSA-3149492;R-HSA-947499;R-HSA-3149494;R-HSA-200644;R-HSA-200740;R-HSA-3149563;R-HSA-200718;R-HSA-2309773;R-HSA-8940070;R-HSA-200652;R-HSA-8938073;R-HSA-5696839;R-HSA-3095901;R-HSA-200661;R-HSA-6801456;R-HSA-3000122;R-HSA-3095889;R-HSA-3149519
R-HSA-416476	G alpha (q) signalling events	14	282	0.0198998	0.996803	0.996803	15	35	0.00286768	9606	Homo sapiens	APP;DGKE;F2R;ITPR1;ITPR3;LPAR3;EGFR;RGS2;RGS3;GNG4;F2RL1;F2RL2;NTSR1;HBEGF		R-HSA-8982025;R-HSA-8982026;R-HSA-749448;R-HSA-426240;R-HSA-749452;R-HSA-139941;R-HSA-8982017;R-HSA-2179402;R-HSA-139854;R-HSA-379048;R-HSA-2179407;R-HSA-418582;R-HSA-2179415;R-HSA-2179387;R-HSA-750993
R-HSA-6790901	rRNA modification in the nucleus and cytosol	13	71	0.00501023	0.0175973	0.687901	4	8	0.000655	9606	Homo sapiens	NOP14;UTP4;UTP3;WDR3;HEATR1;NAT10;WDR43;RRP9;FBL;PDCD11;DKC1;DHX37;RPS2		R-HSA-6790987;R-HSA-6790907;R-HSA-6790906;R-HSA-6790905
R-HSA-8852276	The role of GTSE1 in G2/M progression after G2 checkpoint	13	83	0.00585703	0.0504717	0.701423	5	10	0.000819	9606	Homo sapiens	PSMD12;CDKN1A;TUBA1A;TUBB2A;PSMD11;PSMD2;PSME4;UBC;CDK1;PSMD1;SLC29A1		R-HSA-8852354;R-HSA-8852306;R-HSA-8852298;R-HSA-8852362;R-HSA-8852280
R-HSA-917937	Iron uptake and transport	13	83	0.00585703	0.0504717	0.701423	15	34	0.00278574	9606	Homo sapiens	STEAP3;TFRC;FTH1;UBC;ATP6V1B2;HMOX1;ATP6V0D1;FTL;ABCG2		R-HSA-917807;R-HSA-917839;R-HSA-5691154;R-HSA-917835;R-HSA-917987;R-HSA-5690886;R-HSA-5691108;R-HSA-189398;R-HSA-1562626;R-HSA-5691107;R-HSA-5252133;R-HSA-917979;R-HSA-917814;R-HSA-917811;R-HSA-917841
R-HSA-73854	RNA Polymerase I Promoter Clearance	13	87	0.0061393	0.0673935	0.701423	9	10	0.000819	9606	Homo sapiens	TAF1D;KAT2A;H3F3B;RBBP4;POLR1A;EHMT2;POLR1B;H2AFX;POLR1C;POLR1E;CHD3;HIST1H2AC		R-HSA-73729;R-HSA-73718;R-HSA-73769;R-HSA-73865;R-HSA-73736;R-HSA-73739;R-HSA-74986;R-HSA-73757;R-HSA-73758
R-HSA-73864	RNA Polymerase I Transcription	13	89	0.00628043	0.0771072	0.701423	12	14	0.00114707	9606	Homo sapiens	TAF1D;KAT2A;H3F3B;RBBP4;POLR1A;EHMT2;POLR1B;H2AFX;POLR1C;POLR1E;CHD3;HIST1H2AC		R-HSA-73729;R-HSA-74993;R-HSA-74992;R-HSA-74994;R-HSA-73718;R-HSA-73769;R-HSA-73865;R-HSA-73736;R-HSA-73739;R-HSA-74986;R-HSA-73757;R-HSA-73758
R-HSA-446728	Cell junction organization	13	94	0.00663327	0.105149	0.701423	22	37	0.00303154	9606	Homo sapiens	KRT19;CLDN3;ITGB4;PXN;TESK1;CTNNB1;ITGA6;FLNC;CDH15;NECTIN3;PVR;ACTG1		R-HSA-446372;R-HSA-420580;R-HSA-5692437;R-HSA-419011;R-HSA-446083;R-HSA-420591;R-HSA-433711;R-HSA-432909;R-HSA-430347;R-HSA-420584;R-HSA-446089;R-HSA-446322;R-HSA-420595;R-HSA-420019;R-HSA-420593;R-HSA-432956;R-HSA-446077;R-HSA-433725;R-HSA-419002;R-HSA-419003;R-HSA-432952;R-HSA-419001
R-HSA-2219530	Constitutive Signaling by Aberrant PI3K in Cancer	13	103	0.00726836	0.168982	0.701423	1	2	0.000164	9606	Homo sapiens	KITLG;IRS1;PDGFB;TGFA;PDGFA;FYN;FGFR4;AREG;FGF2;MET;EGFR;HBEGF		R-HSA-2400009
R-HSA-9009391	Extra-nuclear estrogen signaling	13	109	0.00769176	0.220224	0.701423	18	38	0.00311348	9606	Homo sapiens	CAV2;GNG4;PRMT1;CAV1;TGFA;FOS;CALM1;AREG;EGFR;GNAI1;HBEGF;PDK1		R-HSA-9624272;R-HSA-9632182;R-HSA-9632918;R-HSA-9021068;R-HSA-9632858;R-HSA-9021601;R-HSA-9021600;R-HSA-9625465;R-HSA-202127;R-HSA-437195;R-HSA-437192;R-HSA-9021596;R-HSA-9625479;R-HSA-9625482;R-HSA-9632906;R-HSA-9632910;R-HSA-9625487;R-HSA-9021079
R-HSA-8856825	Cargo recognition for clathrin-mediated endocytosis	13	115	0.00811517	0.277093	0.701423	6	14	0.00114707	9606	Homo sapiens	SYT1;TFRC;SH3KBP1;TGFA;AREG;IGF2R;EGFR;DAB2;FCHO1;UBC;AAK1;KIAA0319;HBEGF		R-HSA-8866279;R-HSA-8863463;R-HSA-8866277;R-HSA-8863472;R-HSA-8863471;R-HSA-8866283
R-HSA-5607764	CLEC7A (Dectin-1) signaling	13	120	0.008468	0.327684	0.701423	22	45	0.00368701	9606	Homo sapiens	PSMD12;AHCYL1;PSMD11;ITPR1;ITPR3;BCL10;PPP3CA;PSMD2;UBC;PSME4;PSMD1;CALM1;PDK1		R-HSA-5607733;R-HSA-5607732;R-HSA-202534;R-HSA-5607728;R-HSA-5607731;R-HSA-2730849;R-HSA-5607742;R-HSA-5607737;R-HSA-5607736;R-HSA-2730872;R-HSA-169683;R-HSA-74448;R-HSA-169680;R-HSA-5607751;R-HSA-5607744;R-HSA-5607747;R-HSA-5607757;R-HSA-5607725;R-HSA-5607756;R-HSA-5607724;R-HSA-2730867;R-HSA-5607759
R-HSA-8878166	Transcriptional regulation by RUNX2	13	147	0.0103733	0.608355	0.701423	19	84	0.00688243	9606	Homo sapiens	WWTR1;CDKN1A;PSMD12;PSMD11;STAT1;PSMD2;UBC;PSME4;CDK1;PSMD1;HIVEP3;SOX9		R-HSA-9008456;R-HSA-8985227;R-HSA-8877922;R-HSA-9008076;R-HSA-9008015;R-HSA-9008110;R-HSA-9009282;R-HSA-9008036;R-HSA-8939801;R-HSA-9008475;R-HSA-8939706;R-HSA-9009403;R-HSA-9009308;R-HSA-9008479;R-HSA-9007999;R-HSA-8985343;R-HSA-9008433;R-HSA-2064932;R-HSA-9009362
R-HSA-5663220	RHO GTPases Activate Formins	13	149	0.0105144	0.627355	0.701423	14	27	0.00221221	9606	Homo sapiens	CENPF;TUBA1A;TUBB2A;FMNL2;NDE1;CKAP5;ACTG1;PFN2;RHOB		R-HSA-5666070;R-HSA-5665751;R-HSA-5665748;R-HSA-5666160;R-HSA-5665809;R-HSA-5666001;R-HSA-5666129;R-HSA-5665982;R-HSA-5665727;R-HSA-5665659;R-HSA-5666169;R-HSA-5665767;R-HSA-5665802;R-HSA-203070
R-HSA-162909	Host Interactions of HIV factors	13	150	0.010585	0.636681	0.701423	17	54	0.00442442	9606	Homo sapiens	NDC1;PSMD12;NPM1;PSMD11;PSMD2;PSME4;UBC;PSMD1;FYN;NUP153;AP1S3;SLC25A6		R-HSA-180736;R-HSA-180710;R-HSA-182279;R-HSA-180905;R-HSA-180622;R-HSA-182286;R-HSA-200908;R-HSA-165043;R-HSA-165047;R-HSA-182263;R-HSA-180597;R-HSA-180725;R-HSA-180603;R-HSA-180728;R-HSA-180540;R-HSA-180732;R-HSA-180573
R-HSA-5358351	Signaling by Hedgehog	13	168	0.0118552	0.781625	0.781625	23	82	0.00671856	9606	Homo sapiens	PSMD12;ADAM17;TUBA1A;TUBB2A;PSMD11;SMURF2;PSMD2;PSME4;UBC;PSMD1;PRKACB		R-HSA-5610741;R-HSA-5362448;R-HSA-5610742;R-HSA-5635856;R-HSA-5610717;R-HSA-5610749;R-HSA-5635868;R-HSA-5610745;R-HSA-5635865;R-HSA-5635864;R-HSA-5610746;R-HSA-5610757;R-HSA-5632646;R-HSA-5610758;R-HSA-5610720;R-HSA-5610754;R-HSA-5610733;R-HSA-5362793;R-HSA-5610767;R-HSA-5635854;R-HSA-5362412;R-HSA-5632648;R-HSA-5610760
R-HSA-6807070	PTEN Regulation	13	170	0.0119963	0.794855	0.794855	17	56	0.00458828	9606	Homo sapiens	EGR1;JUN;PSMD12;PSMD11;CHD3;RBBP4;PSMD2;UBC;PSME4;SNAI1;PSMD1;TRIM27;LAMTOR3		R-HSA-8944104;R-HSA-6807206;R-HSA-8943817;R-HSA-8944457;R-HSA-8851011;R-HSA-6807106;R-HSA-8944078;R-HSA-8944047;R-HSA-8948832;R-HSA-6807118;R-HSA-8943780;R-HSA-8944454;R-HSA-8948775;R-HSA-8850997;R-HSA-8944026;R-HSA-8850992;R-HSA-6807134
R-HSA-72163	mRNA Splicing - Major Pathway	13	185	0.0130548	0.876049	0.876049	9	9	0.000737	9606	Homo sapiens	HSPA8;DDX5;SF3B3;CSTF3;PLRG1;HNRNPUL1;PCF11;TRA2B;CD2BP2;HNRNPA1;RBMX;BCAS2;SNRPA		R-HSA-72160;R-HSA-72130;R-HSA-72231;R-HSA-156661;R-HSA-72107;R-HSA-72139;R-HSA-72124;R-HSA-72143;R-HSA-72127
R-HSA-168255	Influenza Life Cycle	13	188	0.0132665	0.888725	0.888725	25	51	0.00417862	9606	Homo sapiens	NDC1;RPL3;NA;RPL12;RRP1;RPL22;NUP153;RPS2;HSPA1B;RPL6;HSPA1A;IPO5		R-HSA-192704;R-HSA-168324;R-HSA-192841;R-HSA-195726;R-HSA-195730;R-HSA-168272;R-HSA-168337;R-HSA-195926;R-HSA-195734;R-HSA-168860;R-HSA-192925;R-HSA-168285;R-HSA-168870;R-HSA-168871;R-HSA-168869;R-HSA-192746;R-HSA-168299;R-HSA-168306;R-HSA-192627;R-HSA-168880;R-HSA-169847;R-HSA-168312;R-HSA-168313;R-HSA-192830;R-HSA-169919
R-HSA-2990846	SUMOylation	13	192	0.0135488	0.903971	0.903971	59	139	0.0113888	9606	Homo sapiens	NDC1;TOP2A;DDX5;NPM1;NUP153;CHD3;SENP5;SIN3A;SUMO3;SUMO2;RARA;TOP1;TRIM27		R-HSA-4641350;R-HSA-4551616;R-HSA-4615872;R-HSA-4755524;R-HSA-4755526;R-HSA-4719448;R-HSA-4341072;R-HSA-6804468;R-HSA-5228508;R-HSA-4641362;R-HSA-4546385;R-HSA-4086059;R-HSA-4546387;R-HSA-4568914;R-HSA-4755536;R-HSA-3900194;R-HSA-4615900;R-HSA-4570463;R-HSA-4551768;R-HSA-5228525;R-HSA-4551649;R-HSA-5228523;R-HSA-3900177;R-HSA-4570485;R-HSA-3000348;R-HSA-4570493;R-HSA-4551679;R-HSA-4655355;R-HSA-4…
R-HSA-72172	mRNA Splicing	13	196	0.0138311	0.917451	0.917451	14	14	0.00114707	9606	Homo sapiens	HSPA8;DDX5;SF3B3;CSTF3;PLRG1;HNRNPUL1;PCF11;TRA2B;CD2BP2;HNRNPA1;RBMX;BCAS2;SNRPA		R-HSA-72160;R-HSA-72130;R-HSA-75079;R-HSA-72231;R-HSA-75081;R-HSA-75080;R-HSA-72107;R-HSA-72139;R-HSA-75083;R-HSA-75082;R-HSA-72143;R-HSA-156661;R-HSA-72124;R-HSA-72127
R-HSA-5617833	Cilium Assembly	13	208	0.0146779	0.948726	0.948726	19	50	0.00409668	9606	Homo sapiens	MKKS;TUBA1A;TUBB2A;NDE1;CDK1;CEP250;CEP97;TNPO1;CC2D2A;CKAP5;YWHAG		R-HSA-5624949;R-HSA-5626228;R-HSA-5624948;R-HSA-5624951;R-HSA-5625424;R-HSA-5626227;R-HSA-5625426;R-HSA-5624125;R-HSA-5626681;R-HSA-5617816;R-HSA-5624952;R-HSA-5618328;R-HSA-5618331;R-HSA-5638009;R-HSA-5625421;R-HSA-5626220;R-HSA-5626223;R-HSA-5625416;R-HSA-5626699
R-HSA-6811442	Intra-Golgi and retrograde Golgi-to-ER traffic	13	218	0.0153835	0.966347	0.966347	26	48	0.00393281	9606	Homo sapiens	TUBA1A;TUBB2A;RIC1;KLC2;STX16;MAN2A1;RAB18;GCC1;KDELR3;IGF2R		R-HSA-6811431;R-HSA-8849350;R-HSA-6811429;R-HSA-6811428;R-HSA-6811427;R-HSA-6811426;R-HSA-8847887;R-HSA-8849353;R-HSA-6811433;R-HSA-8847635;R-HSA-6814671;R-HSA-6814670;R-HSA-6814091;R-HSA-6814678;R-HSA-6814676;R-HSA-6814675;R-HSA-6814674;R-HSA-6811423;R-HSA-6814684;R-HSA-6814683;R-HSA-6814682;R-HSA-6811418;R-HSA-8850041;R-HSA-6811417;R-HSA-8850040;R-HSA-8847544
R-HSA-948021	Transport to the Golgi and subsequent modification	13	219	0.0154541	0.967771	0.967771	20	60	0.00491602	9606	Homo sapiens	B4GALT2;SPTBN5;TUBA1A;TUBB2A;MAN2A1;TRAPPC6B;MGAT4B;TGFA;KDELR3;AREG		R-HSA-975919;R-HSA-6807877;R-HSA-5694418;R-HSA-6807875;R-HSA-203973;R-HSA-5694417;R-HSA-975814;R-HSA-6809006;R-HSA-5694527;R-HSA-204008;R-HSA-6809003;R-HSA-5694522;R-HSA-5694439;R-HSA-975903;R-HSA-6809011;R-HSA-6809010;R-HSA-5694446;R-HSA-5694445;R-HSA-5694441;R-HSA-5694409
R-HSA-8951664	Neddylation	13	241	0.0170066	0.988152	0.988152	12	31	0.00253994	9606	Homo sapiens	PSMD12;PSMD11;WSB1;KEAP1;FBXO30;KLHL42;SPSB1;PSMD2;UBC;PSME4;PSMD1;TRIM16;KBTBD8		R-HSA-8956040;R-HSA-8956200;R-HSA-8956184;R-HSA-8955289;R-HSA-8955241;R-HSA-8956106;R-HSA-8956026;R-HSA-8952618;R-HSA-8952044;R-HSA-8952620;R-HSA-8956140;R-HSA-8952039
R-HSA-1483257	Phospholipid metabolism	13	325	0.0229342	0.999871	0.999871	21	218	0.0178615	9606	Homo sapiens	AGPAT5;PLA2G12A;PCYT1A;ABHD4;ABHD3;CPNE7;PLD6;SELENOI;INPP4B;LIPH;PIP4K2A;GPAT3;PIP4K2C		R-HSA-5694583;R-HSA-1482548;R-HSA-5694485;R-HSA-1482962;R-HSA-6811522;R-HSA-1602398;R-HSA-1676145;R-HSA-1602417;R-HSA-75885;R-HSA-1483142;R-HSA-1602377;R-HSA-8954398;R-HSA-1602446;R-HSA-1602368;R-HSA-1675776;R-HSA-6792445;R-HSA-1676162;R-HSA-1676164;R-HSA-1602374;R-HSA-1483081;R-HSA-5333678
R-HSA-5250924	B-WICH complex positively regulates rRNA expression	12	62	0.00437513	0.0150332	0.687901	3	3	0.000246	9606	Homo sapiens	TAF1D;KAT2A;H3F3B;MYBBP1A;POLR1A;POLR1B;H2AFX;POLR1C;POLR1E;HIST1H2AC;ACTG1		R-HSA-5250930;R-HSA-5250947;R-HSA-5250938
R-HSA-70263	Gluconeogenesis	12	67	0.00472797	0.0253946	0.701423	10	26	0.00213027	9606	Homo sapiens	GPI;GOT1;MDH2;PGAM1;PGK1;ALDOC;ENO1;ALDOA;MRPL12;ENO2;SLC25A11		R-HSA-70592;R-HSA-71445;R-HSA-376851;R-HSA-71783;R-HSA-71495;R-HSA-70486;R-HSA-70475;R-HSA-198440;R-HSA-372843;R-HSA-70494
R-HSA-1632852	Macroautophagy	12	102	0.0071978	0.245242	0.701423	31	54	0.00442442	9606	Homo sapiens	MAP1LC3B;PRKAB2;GABARAPL1;WDR45B;RB1CC1;UBC;ULK1;VDAC1;SQSTM1;TOMM20;LAMTOR3;TOMM22		R-HSA-1632857;R-HSA-5682388;R-HSA-5683925;R-HSA-5682896;R-HSA-5672017;R-HSA-5675868;R-HSA-5678490;R-HSA-5682011;R-HSA-5205663;R-HSA-5679239;R-HSA-5205661;R-HSA-5676229;R-HSA-5681987;R-HSA-5675790;R-HSA-5665868;R-HSA-8959571;R-HSA-5672010;R-HSA-5672011;R-HSA-8959573;R-HSA-5205649;R-HSA-5672008;R-HSA-5683593;R-HSA-5682377;R-HSA-8948136;R-HSA-5205673;R-HSA-5672817;R-HSA-5681981;R-HSA-5679205;R-HSA-8…
R-HSA-1474290	Collagen formation	12	104	0.00733893	0.265333	0.701423	28	77	0.00630889	9606	Homo sapiens	ADAMTS14;P4HA1;CTSL;ITGB4;COL6A1;SLC2A1;LOXL4;PLOD2;ITGA6;PLOD1;LOXL2		R-HSA-8948232;R-HSA-2002460;R-HSA-8948234;R-HSA-8948224;R-HSA-8948226;R-HSA-8948228;R-HSA-8948230;R-HSA-8948231;R-HSA-1981128;R-HSA-1980233;R-HSA-1981120;R-HSA-1650808;R-HSA-2002428;R-HSA-2022141;R-HSA-1614460;R-HSA-1614461;R-HSA-2022073;R-HSA-2395340;R-HSA-2213192;R-HSA-2089971;R-HSA-1981104;R-HSA-2213200;R-HSA-8948219;R-HSA-2213207;R-HSA-8948222;R-HSA-1981157;R-HSA-2002466;R-HSA-8944247
R-HSA-72689	Formation of a pool of free 40S subunits	12	106	0.00748007	0.285953	0.701423	2	2	0.000164	9606	Homo sapiens	RPL3;RPL12;RRP1;RPL22;EIF3H;EIF3E;RPS2;EIF3D;RPL6;EIF3B		R-HSA-72673;R-HSA-72676
R-HSA-3214847	HATs acetylate histones	12	110	0.00776233	0.328495	0.701423	7	15	0.00122901	9606	Homo sapiens	KAT2A;YEATS2;KAT6B;RUVBL2;HAT1;TADA1;ELP3;JADE2;HIST1H2AC;SUPT7L;ACTG1		R-HSA-3301345;R-HSA-3318486;R-HSA-3321975;R-HSA-3301237;R-HSA-3662335;R-HSA-3662318;R-HSA-3318413
R-HSA-382556	ABC-family proteins mediated transport	12	124	0.00875027	0.483317	0.701423	9	28	0.00229414	9606	Homo sapiens	PSMD12;ABCC1;PSMD11;ABCB1;ABCC2;PSMD2;PSME4;UBC;PSMD1;RNF185;EIF2A		R-HSA-8866551;R-HSA-1454916;R-HSA-5678706;R-HSA-8866546;R-HSA-5679041;R-HSA-1467457;R-HSA-8866542;R-HSA-8866553;R-HSA-5227009
R-HSA-9007101	Rab regulation of trafficking	12	129	0.0091031	0.537637	0.701423	10	35	0.00286768	9606	Homo sapiens	RAB10;MAP1LC3B;RIC1;RAB3A;ALS2;DENND5B;TRAPPC6B;RAB18;ULK1;RIN1;RAB11B		R-HSA-8854759;R-HSA-8875318;R-HSA-8877813;R-HSA-8877475;R-HSA-8876193;R-HSA-8876446;R-HSA-8877998;R-HSA-8876188;R-HSA-8854588;R-HSA-8875320
R-HSA-69239	Synthesis of DNA	12	132	0.0093148	0.569303	0.701423	9	26	0.00213027	9606	Homo sapiens	CDT1;PSMD12;PSMD11;MCM7;LIG1;UBE2C;PSMD2;PSME4;UBC;PSMD1;MCM5;MCM2		R-HSA-68944;R-HSA-68946;R-HSA-69173;R-HSA-68948;R-HSA-69015;R-HSA-69016;R-HSA-69019;R-HSA-176942;R-HSA-169468
R-HSA-69306	DNA Replication	12	141	0.0099499	0.658357	0.701423	22	47	0.00385088	9606	Homo sapiens	CDT1;PSMD12;PSMD11;MCM7;LIG1;UBE2C;PSMD2;PSME4;UBC;PSMD1;MCM5;MCM2		R-HSA-68960;R-HSA-68712;R-HSA-176942;R-HSA-68940;R-HSA-68849;R-HSA-68944;R-HSA-69299;R-HSA-68946;R-HSA-68914;R-HSA-68917;R-HSA-69173;R-HSA-68948;R-HSA-68916;R-HSA-69015;R-HSA-68919;R-HSA-68918;R-HSA-68825;R-HSA-69016;R-HSA-69019;R-HSA-68954;R-HSA-68826;R-HSA-169468
R-HSA-2132295	MHC class II antigen presentation	12	148	0.0104439	0.719998	0.719998	9	26	0.00213027	9606	Homo sapiens	TUBA1A;TUBB2A;KLC2;CTSL;CTSH;AP1S3;LGMN		R-HSA-2130336;R-HSA-2213248;R-HSA-2130641;R-HSA-2130706;R-HSA-8951498;R-HSA-2213236;R-HSA-2130504;R-HSA-2130619;R-HSA-2130349
R-HSA-168273	Influenza Viral RNA Transcription and Replication	12	175	0.0123492	0.88705	0.88705	5	14	0.00114707	9606	Homo sapiens	NDC1;RPL3;NA;RPL12;RRP1;RPL22;NUP153;RPS2;RPL6;IPO5		R-HSA-192627;R-HSA-192704;R-HSA-192841;R-HSA-192830;R-HSA-192925
R-HSA-3108232	SUMO E3 ligases SUMOylate target proteins	12	183	0.0129137	0.91697	0.91697	52	130	0.0106514	9606	Homo sapiens	NDC1;TOP2A;NPM1;DDX5;SIN3A;SUMO3;SUMO2;RARA;NUP153;TRIM27;CHD3;TOP1		R-HSA-4641350;R-HSA-4551616;R-HSA-4615872;R-HSA-4755524;R-HSA-4755526;R-HSA-4719448;R-HSA-4341072;R-HSA-6804468;R-HSA-5228508;R-HSA-4641362;R-HSA-4546385;R-HSA-4086059;R-HSA-4546387;R-HSA-4568914;R-HSA-4755536;R-HSA-3900194;R-HSA-4615900;R-HSA-4570463;R-HSA-4551768;R-HSA-5228525;R-HSA-4551649;R-HSA-5228523;R-HSA-3900177;R-HSA-4570485;R-HSA-3000348;R-HSA-4570493;R-HSA-4551679;R-HSA-4655355;R-HSA-4…
R-HSA-68877	Mitotic Prometaphase	12	207	0.0146073	0.969913	0.969913	12	15	0.00122901	9606	Homo sapiens	CENPF;TUBA1A;TUBB2A;NDE1;CDK1;CEP250;CAPG;CKAP5;NCAPH;YWHAG		R-HSA-2514854;R-HSA-2468293;R-HSA-2529015;R-HSA-2484822;R-HSA-375302;R-HSA-2520883;R-HSA-380316;R-HSA-380508;R-HSA-1638803;R-HSA-2468287;R-HSA-2529020;R-HSA-1638821
R-HSA-5668914	Diseases of metabolism	12	220	0.0155247	0.983512	0.983512	16	114	0.00934043	9606	Homo sapiens	BCAR3;AHCY;IDH1;DNTTIP2;GYS1;GCLC;CYP2R1;UBC;PSAP;CYP1B1;GCLM;MMACHC;CD320		R-HSA-5688884;R-HSA-3318576;R-HSA-3828061;R-HSA-3318590;R-HSA-3791349;R-HSA-3814838;R-HSA-5605147;R-HSA-3797226;R-HSA-5688899;R-HSA-5687875;R-HSA-5602147;R-HSA-880053;R-HSA-3325546;R-HSA-3318571;R-HSA-5602892;R-HSA-5579084
R-HSA-211945	Phase I - Functionalization of compounds	12	298	0.0210289	0.999752	0.999752	18	98	0.0080295	9606	Homo sapiens	ALDH3A2;CYB5B;NQO2;ALDH1B1;EPHX1;CYP2R1;CYP4F3;CYP1B1;CMBL;SLC29A1;CYP4F11		R-HSA-211873;R-HSA-211904;R-HSA-215526;R-HSA-6786190;R-HSA-5694077;R-HSA-211919;R-HSA-211951;R-HSA-5692283;R-HSA-5696091;R-HSA-8937191;R-HSA-8936519;R-HSA-8936442;R-HSA-76466;R-HSA-209845;R-HSA-211924;R-HSA-8937169;R-HSA-8936849;R-HSA-211962
R-HSA-373076	Class A/1 (Rhodopsin-like receptors)	12	452	0.0318961	1	1	13	150	0.01229	9606	Homo sapiens	APP;CXCL8;HTR7;NPW;ADORA2B;PSAP;F2R;F2RL1;LPAR3;DRD1;F2RL2;NTSR1		R-HSA-388900;R-HSA-374787;R-HSA-5336182;R-HSA-5336184;R-HSA-418925;R-HSA-391913;R-HSA-374251;R-HSA-373813;R-HSA-389463;R-HSA-390931;R-HSA-390835;R-HSA-373791;R-HSA-419389
R-HSA-9617828	FOXO-mediated transcription of cell cycle genes	11	27	0.0019053	6.21e-05	0.026263	13	22	0.00180254	9606	Homo sapiens	CDKN1A;BTG1;GADD45A;CAV1;CCNG2		R-HSA-9620915;R-HSA-9617840;R-HSA-9624976;R-HSA-9618004;R-HSA-9620891;R-HSA-9624985;R-HSA-6803403;R-HSA-9617852;R-HSA-9620828;R-HSA-9617853;R-HSA-6803411;R-HSA-9620837;R-HSA-9617838
R-HSA-381042	PERK regulates gene expression	11	41	0.00289323	0.00193435	0.272744	6	11	0.000901	9606	Homo sapiens	EXOSC6;EXOSC5;CXCL8;NFYA;EXOSC2;ATF3;HERPUD1;EIF2A		R-HSA-381111;R-HSA-517731;R-HSA-1791107;R-HSA-1791095;R-HSA-381128;R-HSA-1791173
R-HSA-190828	Gap junction trafficking	11	52	0.00366947	0.0107624	0.687901	8	20	0.00163867	9606	Homo sapiens	GJC1;DAB2;TUBA1A;TUBB2A;GJA3;GJB3;ACTG1		R-HSA-196017;R-HSA-190519;R-HSA-190682;R-HSA-196026;R-HSA-190520;R-HSA-191737;R-HSA-190877;R-HSA-190829
R-HSA-157858	Gap junction trafficking and regulation	11	56	0.00395173	0.0175876	0.687901	8	24	0.00196641	9606	Homo sapiens	GJC1;DAB2;TUBA1A;TUBB2A;GJA3;GJB3;ACTG1		R-HSA-196017;R-HSA-190519;R-HSA-190682;R-HSA-196026;R-HSA-190520;R-HSA-191737;R-HSA-190877;R-HSA-190829
R-HSA-201722	Formation of the beta-catenin:TCF transactivating complex	11	67	0.00472797	0.0522798	0.701423	13	13	0.00106514	9606	Homo sapiens	PYGO2;TCF7L2;TLE3;H3F3B;MYC;H2AFX;CTNNB1;HIST1H2AC;SMARCA4		R-HSA-3299569;R-HSA-4411367;R-HSA-3322422;R-HSA-3451153;R-HSA-3364026;R-HSA-3322427;R-HSA-3322424;R-HSA-4411372;R-HSA-201712;R-HSA-4411351;R-HSA-3364014;R-HSA-4411357;R-HSA-3451147
R-HSA-3371497	HSP90 chaperone cycle for steroid hormone receptors (SHR)	11	70	0.00493967	0.0666644	0.701423	12	12	0.000983	9606	Homo sapiens	DNAJA1;DNAJB1;HSPA8;TUBA1A;TUBB2A;DNAJA4;SLC29A1;HSPA1B;HSPA1A		R-HSA-5618085;R-HSA-5618080;R-HSA-3371590;R-HSA-5618099;R-HSA-5618098;R-HSA-5618093;R-HSA-5618110;R-HSA-5618073;R-HSA-5618105;R-HSA-3371503;R-HSA-3371422;R-HSA-5618107
R-HSA-1445148	Translocation of SLC2A4 (GLUT4) to the plasma membrane	11	79	0.00557476	0.123955	0.701423	8	15	0.00122901	9606	Homo sapiens	RAB10;PRKAB2;TUBA1A;TUBB2A;SFN;CALM1;YWHAG;ACTG1		R-HSA-1445143;R-HSA-2316352;R-HSA-1454689;R-HSA-2316347;R-HSA-1445149;R-HSA-2255343;R-HSA-1454699;R-HSA-2316349
R-HSA-1234174	Cellular response to hypoxia	11	85	0.00599816	0.173661	0.701423	13	20	0.00163867	9606	Homo sapiens	EGLN1;EGLN3;PSMD12;PSMD11;PSMD2;PSME4;UBC;PSMD1;HIF1AN;VEGFA		R-HSA-1234163;R-HSA-1234166;R-HSA-1234164;R-HSA-1234165;R-HSA-1234175;R-HSA-1234172;R-HSA-1235037;R-HSA-1234173;R-HSA-1234179;R-HSA-1234177;R-HSA-1234183;R-HSA-1234181;R-HSA-1234159
R-HSA-170834	Signaling by TGF-beta Receptor Complex	11	85	0.00599816	0.173661	0.701423	37	82	0.00671856	9606	Homo sapiens	PPP1R15A;WWTR1;CDKN2B;SMURF2;MYC;UBC;JUNB;SKIL		R-HSA-870477;R-HSA-2186785;R-HSA-178178;R-HSA-870479;R-HSA-2160931;R-HSA-2187303;R-HSA-2160935;R-HSA-2187368;R-HSA-178189;R-HSA-2186741;R-HSA-1484099;R-HSA-2176503;R-HSA-2176502;R-HSA-2187382;R-HSA-2186747;R-HSA-2176445;R-HSA-178208;R-HSA-173542;R-HSA-2031355;R-HSA-2176452;R-HSA-2167876;R-HSA-870437;R-HSA-178218;R-HSA-2179274;R-HSA-173481;R-HSA-2179276;R-HSA-2186767;R-HSA-2106579;R-HSA-2169046;R-…
R-HSA-1912408	Pre-NOTCH Transcription and Translation	11	89	0.00628043	0.211352	0.701423	15	28	0.00229414	9606	Homo sapiens	JUN;KAT2A;NOTCH1;ELF3;H3F3B;H2AFX;RBPJ;HIST1H2AC		R-HSA-1912412;R-HSA-1912415;R-HSA-9017835;R-HSA-1606682;R-HSA-9021357;R-HSA-1912401;R-HSA-9604831;R-HSA-9604829;R-HSA-9604834;R-HSA-1912363;R-HSA-4395227;R-HSA-1606561;R-HSA-4395231;R-HSA-1912416;R-HSA-9021364
R-HSA-195253	Degradation of beta-catenin by the destruction complex	11	90	0.006351	0.221277	0.701423	18	22	0.00180254	9606	Homo sapiens	TCF7L2;TLE3;PSMD12;PSMD11;PSMD2;MYC;PSME4;UBC;CTNNB1;PSMD1		R-HSA-4649028;R-HSA-195300;R-HSA-2130279;R-HSA-8944352;R-HSA-4641231;R-HSA-195275;R-HSA-2130282;R-HSA-195304;R-HSA-5229348;R-HSA-4641229;R-HSA-2130286;R-HSA-195283;R-HSA-195280;R-HSA-5334050;R-HSA-195318;R-HSA-5246693;R-HSA-8944349;R-HSA-195287
R-HSA-69052	Switching of origins to a post-replicative state	11	92	0.00649213	0.24167	0.701423	6	9	0.000737	9606	Homo sapiens	CDT1;PSMD12;PSMD11;MCM7;UBE2C;PSMD2;PSME4;UBC;PSMD1;MCM5;MCM2		R-HSA-68944;R-HSA-68946;R-HSA-68948;R-HSA-69015;R-HSA-69016;R-HSA-69019
R-HSA-381340	Transcriptional regulation of white adipocyte differentiation	11	108	0.0076212	0.421621	0.701423	12	18	0.00147481	9606	Homo sapiens	SREBF1;EGR2;CCND3;CARM1;NCOA3;RAC3;ANGPTL4;NR2F2;ZNF467;TNF;SREBF2		R-HSA-1183058;R-HSA-560472;R-HSA-560473;R-HSA-560491;R-HSA-560493;R-HSA-381283;R-HSA-560510;R-HSA-381309;R-HSA-1183003;R-HSA-560498;R-HSA-381337;R-HSA-560517
R-HSA-9020702	Interleukin-1 signaling	11	109	0.00769176	0.433289	0.701423	25	46	0.00376895	9606	Homo sapiens	APP;IL1A;PSMD12;PSMD11;IL1R1;PSMD2;PSME4;UBC;PSMD1;IL1RAP;SQSTM1		R-HSA-507719;R-HSA-446862;R-HSA-5684250;R-HSA-446868;R-HSA-450133;R-HSA-8948063;R-HSA-446684;R-HSA-446877;R-HSA-451418;R-HSA-446694;R-HSA-446692;R-HSA-209063;R-HSA-168166;R-HSA-209061;R-HSA-8948015;R-HSA-5684273;R-HSA-446894;R-HSA-446701;R-HSA-446634;R-HSA-446130;R-HSA-168184;R-HSA-445757;R-HSA-445752;R-HSA-446648;R-HSA-445753
R-HSA-1912422	Pre-NOTCH Expression and Processing	11	113	0.00797403	0.479732	0.701423	25	38	0.00311348	9606	Homo sapiens	JUN;KAT2A;NOTCH1;ELF3;H3F3B;H2AFX;RBPJ;HIST1H2AC		R-HSA-1912349;R-HSA-1912412;R-HSA-1912415;R-HSA-1606682;R-HSA-1912401;R-HSA-9604831;R-HSA-9604829;R-HSA-4395227;R-HSA-4395231;R-HSA-9017835;R-HSA-1912382;R-HSA-9021357;R-HSA-1912379;R-HSA-1912378;R-HSA-1912372;R-HSA-1912374;R-HSA-1912369;R-HSA-9604834;R-HSA-1912363;R-HSA-1606561;R-HSA-1912353;R-HSA-1912416;R-HSA-1912352;R-HSA-9021364;R-HSA-1912355
R-HSA-2559580	Oxidative Stress Induced Senescence	11	114	0.0080446	0.491239	0.701423	15	39	0.00319541	9606	Homo sapiens	CDKN2B;JUN;H3F3B;RBBP4;H2AFX;UBC;MSN;FOS;TXN;HIST1H2AC		R-HSA-182594;R-HSA-3222546;R-HSA-6804879;R-HSA-3225851;R-HSA-168136;R-HSA-3240957;R-HSA-3229089;R-HSA-3222593;R-HSA-3223200;R-HSA-450292;R-HSA-450325;R-HSA-3222533;R-HSA-3240295;R-HSA-3225867;R-HSA-3229102
R-HSA-9006936	Signaling by TGF-beta family members	11	114	0.0080446	0.491239	0.701423	39	107	0.0087669	9606	Homo sapiens	PPP1R15A;WWTR1;CDKN2B;SMURF2;MYC;UBC;JUNB;SKIL		R-HSA-870477;R-HSA-2186785;R-HSA-178178;R-HSA-870479;R-HSA-2160931;R-HSA-2187303;R-HSA-2160935;R-HSA-2187368;R-HSA-178189;R-HSA-2186741;R-HSA-1484099;R-HSA-2176503;R-HSA-2176502;R-HSA-2187382;R-HSA-2186747;R-HSA-2176445;R-HSA-201821;R-HSA-178208;R-HSA-173542;R-HSA-2031355;R-HSA-2176452;R-HSA-2167876;R-HSA-201445;R-HSA-870437;R-HSA-178218;R-HSA-2179274;R-HSA-173481;R-HSA-2179276;R-HSA-2186767;R-HS…
R-HSA-2672351	Stimuli-sensing channels	11	120	0.008468	0.558745	0.701423	8	24	0.00196641	9606	Homo sapiens	ANO1;MCOLN3;TSC22D3;SCNN1A;UBC;STOM;RIPK1;CALM1;SGK1;ASIC1;TPCN1		R-HSA-8863494;R-HSA-2682349;R-HSA-2671885;R-HSA-2672334;R-HSA-2855020;R-HSA-2685505;R-HSA-3295579;R-HSA-2684901
R-HSA-5610787	Hedgehog 'off' state	11	124	0.00875027	0.601742	0.701423	13	32	0.00262188	9606	Homo sapiens	PSMD12;TUBA1A;TUBB2A;PSMD11;PSMD2;PSME4;UBC;PSMD1;PRKACB		R-HSA-5610741;R-HSA-5610742;R-HSA-5610717;R-HSA-5610749;R-HSA-5610745;R-HSA-5610746;R-HSA-5610757;R-HSA-5610758;R-HSA-5610720;R-HSA-5610754;R-HSA-5610733;R-HSA-5610767;R-HSA-5610760
R-HSA-2187338	Visual phototransduction	11	168	0.0118552	0.909739	0.909739	9	90	0.00737403	9606	Homo sapiens	AKR1B10;LRP1;AKR1C1;GPC1;RDH10;AKR1C3;AKR1B1;CALM1;LRP10;LRP8;RPE65		R-HSA-74448;R-HSA-2404131;R-HSA-74872;R-HSA-6786205;R-HSA-2453833;R-HSA-3229181;R-HSA-2423785;R-HSA-2429643;R-HSA-2855252
R-HSA-162587	HIV Life Cycle	11	177	0.0124903	0.937854	0.937854	47	115	0.00942237	9606	Homo sapiens	NDC1;LIG1;UBC;TAF4B;TAF7;LIG4;NUP153;SSRP1;NELFA;VPS28		R-HSA-184323;R-HSA-3149434;R-HSA-3159227;R-HSA-167113;R-HSA-175177;R-HSA-167118;R-HSA-184269;R-HSA-167181;R-HSA-170706;R-HSA-170704;R-HSA-167121;R-HSA-167191;R-HSA-167130;R-HSA-175258;R-HSA-167192;R-HSA-167134;R-HSA-167196;R-HSA-182876;R-HSA-167197;R-HSA-9613490;R-HSA-167459;R-HSA-167136;R-HSA-167076;R-HSA-167077;R-HSA-9613498;R-HSA-167147;R-HSA-167150;R-HSA-167087;R-HSA-167148;R-HSA-167084;R-HSA…
R-HSA-112314	Neurotransmitter receptors and postsynaptic signal transmission	11	231	0.0163009	0.995446	0.995446	59	105	0.00860303	9606	Homo sapiens	PRKAB2;TUBA1A;TUBB2A;DLG4;GNG4;CALM1;PRKACB;GNAI1;PDK1		R-HSA-9618834;R-HSA-9619478;R-HSA-9611030;R-HSA-9619355;R-HSA-392206;R-HSA-442760;R-HSA-9610653;R-HSA-9610627;R-HSA-1013020;R-HSA-438037;R-HSA-9619467;R-HSA-1013013;R-HSA-1013012;R-HSA-9619214;R-HSA-432164;R-HSA-9619376;R-HSA-432162;R-HSA-8951727;R-HSA-9612085;R-HSA-9619125;R-HSA-170666;R-HSA-111913;R-HSA-9619515;R-HSA-111912;R-HSA-432172;R-HSA-111915;R-HSA-9618750;R-HSA-170671;R-HSA-111919;R-HSA…
R-HSA-380994	ATF4 activates genes in response to endoplasmic reticulum stress	10	33	0.0023287	0.00127445	0.244252	4	7	0.000574	9606	Homo sapiens	EXOSC6;EXOSC5;CXCL8;NFYA;EXOSC2;ATF3;HERPUD1		R-HSA-517731;R-HSA-1791107;R-HSA-1791095;R-HSA-1791173
R-HSA-8864260	Transcriptional regulation by the AP-2 (TFAP2) family of transcription factors	10	52	0.00366947	0.025917	0.701423	17	44	0.00360508	9606	Homo sapiens	CDKN1A;NPM1;MYC;TGFA;EGFR;VEGFA		R-HSA-8864999;R-HSA-8869543;R-HSA-8869542;R-HSA-8874789;R-HSA-8864737;R-HSA-8869568;R-HSA-8865280;R-HSA-8869549;R-HSA-8874797;R-HSA-8864936;R-HSA-8865256;R-HSA-8869558;R-HSA-8865265;R-HSA-8869566;R-HSA-8864989;R-HSA-8865244;R-HSA-8869560
R-HSA-437239	Recycling pathway of L1	10	55	0.00388117	0.0357554	0.701423	8	14	0.00114707	9606	Homo sapiens	SHTN1;TUBA1A;TUBB2A;RPS6KA5;MSN;EZR;ACTG1		R-HSA-374677;R-HSA-445077;R-HSA-443779;R-HSA-445089;R-HSA-445071;R-HSA-373736;R-HSA-374696;R-HSA-374680
R-HSA-2173793	Transcriptional activity of SMAD2/SMAD3:SMAD4 heterotrimer	10	55	0.00388117	0.0357554	0.701423	21	38	0.00311348	9606	Homo sapiens	WWTR1;CDKN2B;SMURF2;MYC;UBC;JUNB;SKIL		R-HSA-870477;R-HSA-2186785;R-HSA-870479;R-HSA-2031355;R-HSA-2187303;R-HSA-870437;R-HSA-2179274;R-HSA-173481;R-HSA-2179276;R-HSA-2186767;R-HSA-2106579;R-HSA-2186741;R-HSA-1484099;R-HSA-2176503;R-HSA-2176502;R-HSA-2106586;R-HSA-2186747;R-HSA-870449;R-HSA-2187293;R-HSA-2186780;R-HSA-2106591
R-HSA-177929	Signaling by EGFR	10	59	0.00416343	0.0525367	0.701423	43	48	0.00393281	9606	Homo sapiens	ADAM17;LIG1;SH3KBP1;PXN;UBC;TGFA;SPRY1;AREG;EGFR;HBEGF		R-HSA-177922;R-HSA-177923;R-HSA-177926;R-HSA-177927;R-HSA-177924;R-HSA-177925;R-HSA-182986;R-HSA-177930;R-HSA-183051;R-HSA-8951490;R-HSA-177934;R-HSA-182990;R-HSA-177935;R-HSA-183055;R-HSA-182988;R-HSA-177933;R-HSA-177938;R-HSA-183058;R-HSA-182994;R-HSA-177939;R-HSA-177936;R-HSA-182993;R-HSA-177937;R-HSA-177942;R-HSA-177943;R-HSA-177941;R-HSA-183002;R-HSA-177946;R-HSA-183067;R-HSA-177944;R-HSA-88…
R-HSA-352230	Amino acid transport across the plasma membrane	10	68	0.00479853	0.107169	0.701423	17	36	0.00294961	9606	Homo sapiens	SLC36A1;SLC6A6;SLC1A4;SLC3A2;SLC7A11;SAT1;SLC38A2;SLC38A5;SLC7A2		R-HSA-379426;R-HSA-352354;R-HSA-352108;R-HSA-352364;R-HSA-375790;R-HSA-376200;R-HSA-352232;R-HSA-379415;R-HSA-352119;R-HSA-352182;R-HSA-378513;R-HSA-351987;R-HSA-352371;R-HSA-352191;R-HSA-375417;R-HSA-375768;R-HSA-352347
R-HSA-68867	Assembly of the pre-replicative complex	10	68	0.00479853	0.107169	0.701423	4	12	0.000983	9606	Homo sapiens	CDT1;PSMD12;PSMD11;MCM7;PSMD2;PSME4;UBC;PSMD1;MCM5;MCM2		R-HSA-68849;R-HSA-68825;R-HSA-68712;R-HSA-68826
R-HSA-69615	G1/S DNA Damage Checkpoints	10	72	0.0050808	0.139097	0.701423	13	26	0.00213027	9606	Homo sapiens	CDKN1A;PSMD12;PSMD11;PSMD2;PSME4;UBC;STT3A;PSMD1		R-HSA-69600;R-HSA-69604;R-HSA-6804879;R-HSA-6803403;R-HSA-264458;R-HSA-6804724;R-HSA-6803411;R-HSA-264444;R-HSA-69562;R-HSA-6803388;R-HSA-187934;R-HSA-6803801;R-HSA-69598
R-HSA-68949	Orc1 removal from chromatin	10	73	0.00515136	0.147783	0.701423	3	4	0.000328	9606	Homo sapiens	CDT1;PSMD12;PSMD11;MCM7;PSMD2;PSME4;UBC;PSMD1;MCM5;MCM2		R-HSA-68944;R-HSA-68946;R-HSA-68948
R-HSA-427413	NoRC negatively regulates rRNA expression	10	80	0.00564533	0.215691	0.701423	5	7	0.000574	9606	Homo sapiens	TAF1D;H3F3B;POLR1A;SIN3A;POLR1B;H2AFX;POLR1C;POLR1E;HIST1H2AC		R-HSA-427366;R-HSA-427409;R-HSA-5227490;R-HSA-433672;R-HSA-427337
R-HSA-199992	trans-Golgi Network Vesicle Budding	10	80	0.00564533	0.215691	0.701423	12	19	0.00155674	9606	Homo sapiens	APP;HSPA8;TFRC;FTH1;AP1S3;AP3S1;IGF2R;SNX5;FTL		R-HSA-421831;R-HSA-5229132;R-HSA-432706;R-HSA-432707;R-HSA-432688;R-HSA-5229111;R-HSA-421836;R-HSA-5333658;R-HSA-434362;R-HSA-421835;R-HSA-432712;R-HSA-421833
R-HSA-1980143	Signaling by NOTCH1	10	83	0.00585703	0.248099	0.701423	36	37	0.00303154	9606	Homo sapiens	JAG2;TLE3;ADAM17;KAT2A;JAG1;NOTCH1;MYC;UBC;RBPJ		R-HSA-157632;R-HSA-1980122;R-HSA-1980123;R-HSA-1980118;R-HSA-1980112;R-HSA-373706;R-HSA-4396371;R-HSA-1980047;R-HSA-1912396;R-HSA-1980044;R-HSA-1852623;R-HSA-1980109;R-HSA-1912398;R-HSA-1912393;R-HSA-1980042;R-HSA-1912394;R-HSA-1980041;R-HSA-4396379;R-HSA-1912388;R-HSA-1980039;R-HSA-1912391;R-HSA-1912385;R-HSA-4396382;R-HSA-1912386;R-HSA-157926;R-HSA-157353;R-HSA-1980078;R-HSA-1980074;R-HSA-19801…
R-HSA-69002	DNA Replication Pre-Initiation	10	88	0.00620987	0.305417	0.701423	13	21	0.00172061	9606	Homo sapiens	CDT1;PSMD12;PSMD11;MCM7;PSMD2;PSME4;UBC;PSMD1;MCM5;MCM2		R-HSA-68960;R-HSA-68712;R-HSA-68940;R-HSA-68849;R-HSA-69299;R-HSA-68914;R-HSA-68917;R-HSA-68916;R-HSA-68919;R-HSA-68918;R-HSA-68825;R-HSA-68954;R-HSA-68826
R-HSA-977225	Amyloid fiber formation	10	88	0.00620987	0.305417	0.701423	18	33	0.00270381	9606	Homo sapiens	APP;GSN;H3F3B;H2AFX;UBC;TSPAN5;GLA;HIST1H2AC		R-HSA-8871494;R-HSA-9010091;R-HSA-6783332;R-HSA-5660752;R-HSA-977224;R-HSA-5660753;R-HSA-9010113;R-HSA-976734;R-HSA-5667111;R-HSA-9010074;R-HSA-5667107;R-HSA-8871506;R-HSA-5658496;R-HSA-9010096;R-HSA-5692495;R-HSA-9010034;R-HSA-977136;R-HSA-5693001
R-HSA-5250941	Negative epigenetic regulation of rRNA expression	10	89	0.00628043	0.317266	0.701423	9	12	0.000983	9606	Homo sapiens	TAF1D;H3F3B;POLR1A;SIN3A;POLR1B;H2AFX;POLR1C;POLR1E;HIST1H2AC		R-HSA-427366;R-HSA-427527;R-HSA-427409;R-HSA-5211239;R-HSA-427514;R-HSA-5227490;R-HSA-433672;R-HSA-427528;R-HSA-427337
R-HSA-8876198	RAB GEFs exchange GTP for GDP on RABs	10	94	0.00663327	0.377739	0.701423	8	21	0.00172061	9606	Homo sapiens	RAB10;RIC1;RAB3A;ALS2;DENND5B;TRAPPC6B;RAB18;ULK1;RIN1		R-HSA-8875318;R-HSA-8877813;R-HSA-8877475;R-HSA-8876193;R-HSA-8876446;R-HSA-8877998;R-HSA-8876188;R-HSA-8875320
R-HSA-381038	XBP1(S) activates chaperone genes	10	95	0.00670383	0.389991	0.701423	5	47	0.00385088	9606	Homo sapiens	DNAJB9;HDGF;HYOU1;KDELR3;ATP6V0D1		R-HSA-1791066;R-HSA-1791112;R-HSA-1791123;R-HSA-1791184;R-HSA-1791124
R-HSA-5689603	UCH proteinases	10	98	0.00691553	0.426835	0.701423	7	11	0.000901	9606	Homo sapiens	PSMD12;PSMD11;PSMD2;H2AFX;PSME4;UBC;PSMD1;HIST1H2AC;ACTG1		R-HSA-5690790;R-HSA-5690759;R-HSA-5665854;R-HSA-5690319;R-HSA-5665871;R-HSA-2179291;R-HSA-5689544
R-HSA-71406	Pyruvate metabolism and Citric Acid (TCA) cycle	10	98	0.00691553	0.426835	0.701423	12	36	0.00294961	9606	Homo sapiens	PDP1;LDHB;LDHA;MDH2;IDH1;ME1;SUCLG2;VDAC1;SLC16A3;PDK1		R-HSA-70979;R-HSA-373875;R-HSA-71783;R-HSA-70967;R-HSA-71849;R-HSA-203946;R-HSA-204169;R-HSA-9012036;R-HSA-71775;R-HSA-373867;R-HSA-9012374;R-HSA-70510
R-HSA-8986944	Transcriptional Regulation by MECP2	10	100	0.00705667	0.451354	0.701423	18	77	0.00630889	9606	Homo sapiens	NOTCH1;SIN3A;SLC2A3;SGK1;CALM1;MET		R-HSA-9005995;R-HSA-9022186;R-HSA-9006122;R-HSA-9022764;R-HSA-9017921;R-HSA-9017954;R-HSA-9006050;R-HSA-8986937;R-HSA-8986939;R-HSA-9022365;R-HSA-8986940;R-HSA-9022175;R-HSA-8986943;R-HSA-9023345;R-HSA-9006992;R-HSA-9022770;R-HSA-9023346;R-HSA-9022359
R-HSA-381070	IRE1alpha activates chaperones	10	101	0.00712723	0.463567	0.701423	5	53	0.00434248	9606	Homo sapiens	DNAJB9;HDGF;HYOU1;KDELR3;ATP6V0D1		R-HSA-1791066;R-HSA-1791112;R-HSA-1791123;R-HSA-1791184;R-HSA-1791124
R-HSA-8939236	RUNX1 regulates transcription of genes involved in differentiation of HSCs	10	106	0.00748007	0.523732	0.701423	5	15	0.00122901	9606	Homo sapiens	PSMD12;PSMD11;H3F3B;PSMD2;H2AFX;PSME4;UBC;PSMD1;HIST1H2AC		R-HSA-8956684;R-HSA-8865491;R-HSA-8865505;R-HSA-8957265;R-HSA-8865498
R-HSA-5619507	Activation of HOX genes during differentiation	10	116	0.00818573	0.636039	0.701423	31	43	0.00352315	9606	Homo sapiens	JUN;RARG;EGR2;H3F3B;RBBP4;NCOA3;H2AFX;RARA;RAC3;HIST1H2AC		R-HSA-5617877;R-HSA-5617492;R-HSA-5617431;R-HSA-5617874;R-HSA-5621010;R-HSA-6810159;R-HSA-6810158;R-HSA-5617887;R-HSA-5617862;R-HSA-6810161;R-HSA-5617859;R-HSA-5617484;R-HSA-5617676;R-HSA-5693644;R-HSA-5617486;R-HSA-5617672;R-HSA-5617867;R-HSA-5617483;R-HSA-5621002;R-HSA-5617866;R-HSA-5617462;R-HSA-5617650;R-HSA-5617661;R-HSA-5617471;R-HSA-5617445;R-HSA-5617452;R-HSA-5617454;R-HSA-6810139;R-HSA-5…
R-HSA-5617472	Activation of anterior HOX genes in hindbrain development during early embryogenesis	10	116	0.00818573	0.636039	0.701423	31	43	0.00352315	9606	Homo sapiens	JUN;RARG;EGR2;H3F3B;RBBP4;NCOA3;H2AFX;RARA;RAC3;HIST1H2AC		R-HSA-5617877;R-HSA-5617492;R-HSA-5617431;R-HSA-5617874;R-HSA-5621010;R-HSA-6810159;R-HSA-6810158;R-HSA-5617887;R-HSA-5617862;R-HSA-6810161;R-HSA-5617859;R-HSA-5617484;R-HSA-5617676;R-HSA-5693644;R-HSA-5617486;R-HSA-5617672;R-HSA-5617867;R-HSA-5617483;R-HSA-5621002;R-HSA-5617866;R-HSA-5617462;R-HSA-5617650;R-HSA-5617661;R-HSA-5617471;R-HSA-5617445;R-HSA-5617452;R-HSA-5617454;R-HSA-6810139;R-HSA-5…
R-HSA-927802	Nonsense-Mediated Decay (NMD)	10	124	0.00875027	0.71465	0.71465	6	6	0.000492	9606	Homo sapiens	RPL3;RPL12;RRP1;RPL22;TSR1;PABPC1;RPS2;RPL6		R-HSA-927836;R-HSA-927789;R-HSA-927832;R-HSA-927830;R-HSA-927813;R-HSA-927889
R-HSA-975957	Nonsense Mediated Decay (NMD) enhanced by the Exon Junction Complex (EJC)	10	124	0.00875027	0.71465	0.71465	5	5	0.00041	9606	Homo sapiens	RPL3;RPL12;RRP1;RPL22;TSR1;PABPC1;RPS2;RPL6		R-HSA-927836;R-HSA-927832;R-HSA-927830;R-HSA-927813;R-HSA-927889
R-HSA-68875	Mitotic Prophase	10	135	0.0095265	0.803377	0.803377	20	34	0.00278574	9606	Homo sapiens	NDC1;NEK9;SET;H3F3B;NEK6;H2AFX;CDK1;NUP153;HIST1H2AC		R-HSA-2245218;R-HSA-2430533;R-HSA-2288097;R-HSA-5195402;R-HSA-2172678;R-HSA-2294600;R-HSA-2990880;R-HSA-2294574;R-HSA-5244669;R-HSA-2990882;R-HSA-2984258;R-HSA-2984226;R-HSA-2984220;R-HSA-2429719;R-HSA-380278;R-HSA-2301205;R-HSA-2172183;R-HSA-2294580;R-HSA-2980720;R-HSA-2294590
R-HSA-194840	Rho GTPase cycle	10	144	0.0101616	0.85932	0.85932	5	5	0.00041	9606	Homo sapiens	TIAM1;ARHGAP31;ARHGEF26;FAM13B;ARHGEF19;RAC3;ARHGAP18;ARHGAP29;NGEF;RHOB		R-HSA-194913;R-HSA-194854;R-HSA-195146;R-HSA-194922;R-HSA-194894
R-HSA-166016	Toll Like Receptor 4 (TLR4) Cascade	10	144	0.0101616	0.85932	0.85932	37	95	0.0077837	9606	Homo sapiens	APP;JUN;RPS6KA5;TBK1;PSAP;UBC;RIPK1;FOS;DUSP6		R-HSA-2569057;R-HSA-2562541;R-HSA-168136;R-HSA-937029;R-HSA-5684250;R-HSA-936960;R-HSA-198669;R-HSA-936991;R-HSA-168915;R-HSA-450325;R-HSA-937050;R-HSA-936986;R-HSA-5362500;R-HSA-203797;R-HSA-168921;R-HSA-166041;R-HSA-936942;R-HSA-936941;R-HSA-2562564;R-HSA-168166;R-HSA-199910;R-HSA-450337;R-HSA-5684273;R-HSA-166245;R-HSA-198756;R-HSA-450346;R-HSA-450358;R-HSA-450292;R-HSA-936952;R-HSA-2213017;R-…
R-HSA-199977	ER to Golgi Anterograde Transport	10	164	0.0115729	0.938667	0.938667	17	39	0.00319541	9606	Homo sapiens	SPTBN5;TUBA1A;TUBB2A;TRAPPC6B;TGFA;KDELR3;AREG		R-HSA-6807877;R-HSA-5694418;R-HSA-6807875;R-HSA-203973;R-HSA-5694417;R-HSA-6809006;R-HSA-5694527;R-HSA-204008;R-HSA-6809003;R-HSA-5694522;R-HSA-5694439;R-HSA-6809011;R-HSA-6809010;R-HSA-5694446;R-HSA-5694445;R-HSA-5694441;R-HSA-5694409
R-HSA-1483206	Glycerophospholipid biosynthesis	10	232	0.0163715	0.998152	0.998152	16	133	0.0108972	9606	Homo sapiens	AGPAT5;PLA2G12A;PCYT1A;ABHD4;ABHD3;CPNE7;LIPH;GPAT3;PLD6;SELENOI		R-HSA-5694583;R-HSA-1482548;R-HSA-5694485;R-HSA-1482962;R-HSA-1602398;R-HSA-1602417;R-HSA-75885;R-HSA-1483142;R-HSA-1602377;R-HSA-8954398;R-HSA-1602446;R-HSA-1602368;R-HSA-6792445;R-HSA-1602374;R-HSA-1483081;R-HSA-5333678
R-HSA-877300	Interferon gamma signaling	10	250	0.0176417	0.999359	0.999359	9	15	0.00122901	9606	Homo sapiens	TRIM8;STAT1;TRIM26;TRIM38;CD44;PTPN2		R-HSA-873917;R-HSA-997326;R-HSA-873927;R-HSA-1031716;R-HSA-873921;R-HSA-877281;R-HSA-909552;R-HSA-1031713;R-HSA-873922
R-HSA-397014	Muscle contraction	10	256	0.0180651	0.999554	0.999554	20	41	0.00335928	9606	Homo sapiens	WWTR1;AHCYL1;TPM2;CAD;PXN;ITPR1;ATP1A3;ITPR3;CALM1		R-HSA-390597;R-HSA-427910;R-HSA-445700;R-HSA-390598;R-HSA-445797;R-HSA-390593;R-HSA-445699;R-HSA-390595;R-HSA-2855020;R-HSA-5576895;R-HSA-139854;R-HSA-445704;R-HSA-445705;R-HSA-936897;R-HSA-169683;R-HSA-74448;R-HSA-445813;R-HSA-5226904;R-HSA-425661;R-HSA-2032800
R-HSA-156580	Phase II - Conjugation of compounds	10	258	0.0182062	0.999605	0.999605	8	72	0.00589922	9606	Homo sapiens	BCAR3;UGDH;GCLC;ABHD10;AHCY;MAT2A;GSTP1;DNTTIP2;CHAC2;CHAC1;GCLM;SAT1		R-HSA-174401;R-HSA-176054;R-HSA-427555;R-HSA-5694563;R-HSA-174367;R-HSA-173597;R-HSA-5603114;R-HSA-6785928
R-HSA-73762	RNA Polymerase I Transcription Initiation	9	50	0.00352833	0.047146	0.701423	6	6	0.000492	9606	Homo sapiens	TAF1D;KAT2A;RBBP4;POLR1A;EHMT2;POLR1B;POLR1C;POLR1E;CHD3		R-HSA-73729;R-HSA-73865;R-HSA-73736;R-HSA-73739;R-HSA-73757;R-HSA-73758
R-HSA-3214858	RMTs methylate histone arginines	9	53	0.00374003	0.0629874	0.701423	13	22	0.00180254	9606	Homo sapiens	SMARCC1;SMARCB1;PRMT1;CARM1;H2AFX;RPS2;HIST1H2AC;SMARCA4		R-HSA-5205867;R-HSA-5216234;R-HSA-5205799;R-HSA-3215448;R-HSA-5205798;R-HSA-5205861;R-HSA-5205824;R-HSA-5661126;R-HSA-5205822;R-HSA-5205820;R-HSA-8879123;R-HSA-5229203;R-HSA-5229010
R-HSA-450408	AUF1 (hnRNP D0) binds and destabilizes mRNA	9	56	0.00395173	0.0818538	0.701423	3	4	0.000328	9606	Homo sapiens	HSPA8;PSMD12;PSMD11;PSMD2;PSME4;UBC;PSMD1;PABPC1;HSPA1B;HSPA1A		R-HSA-450551;R-HSA-450580;R-HSA-450466
R-HSA-432722	Golgi Associated Vesicle Biogenesis	9	61	0.00430457	0.120084	0.701423	5	7	0.000574	9606	Homo sapiens	HSPA8;TFRC;FTH1;AP1S3;AP3S1;IGF2R;SNX5;FTL		R-HSA-421831;R-HSA-421836;R-HSA-434362;R-HSA-421835;R-HSA-421833
R-HSA-72649	Translation initiation complex formation	9	62	0.00437513	0.128726	0.701423	2	2	0.000164	9606	Homo sapiens	EIF3H;EIF3E;PABPC1;RPS2;EIF3D;EIF4B;EIF2A;EIF3B		R-HSA-156808;R-HSA-157849
R-HSA-72702	Ribosomal scanning and start codon recognition	9	64	0.00451627	0.14696	0.701423	2	2	0.000164	9606	Homo sapiens	EIF5;EIF3H;EIF3E;RPS2;EIF3D;EIF4B;EIF2A;EIF3B		R-HSA-72697;R-HSA-72621
R-HSA-73772	RNA Polymerase I Promoter Escape	9	64	0.00451627	0.14696	0.701423	2	2	0.000164	9606	Homo sapiens	TAF1D;H3F3B;POLR1A;POLR1B;H2AFX;POLR1C;POLR1E;HIST1H2AC		R-HSA-73769;R-HSA-74986
R-HSA-72662	Activation of the mRNA upon binding of the cap-binding complex and eIFs, and subsequent binding to 43S	9	66	0.0046574	0.166411	0.701423	3	6	0.000492	9606	Homo sapiens	EIF3H;EIF3E;PABPC1;RPS2;EIF3D;EIF4B;EIF2A;EIF3B		R-HSA-72647;R-HSA-156808;R-HSA-157849
R-HSA-2644603	Signaling by NOTCH1 in Cancer	9	68	0.00479853	0.187002	0.701423	39	39	0.00319541	9606	Homo sapiens	JAG2;ADAM17;KAT2A;JAG1;NOTCH1;MYC;UBC;RBPJ		R-HSA-2769000;R-HSA-2769007;R-HSA-2220964;R-HSA-2220967;R-HSA-2220966;R-HSA-2220971;R-HSA-2768993;R-HSA-2768999;R-HSA-2666278;R-HSA-2220976;R-HSA-2220979;R-HSA-2220978;R-HSA-2220981;R-HSA-2220982;R-HSA-2220985;R-HSA-2769008;R-HSA-2769015;R-HSA-2220988;R-HSA-2900748;R-HSA-2691211;R-HSA-2900747;R-HSA-2691214;R-HSA-2660815;R-HSA-2730752;R-HSA-2737728;R-HSA-4396393;R-HSA-4396392;R-HSA-2900743;R-HSA-2…
R-HSA-2894862	Constitutive Signaling by NOTCH1 HD+PEST Domain Mutants	9	68	0.00479853	0.187002	0.701423	21	21	0.00172061	9606	Homo sapiens	JAG2;ADAM17;KAT2A;JAG1;NOTCH1;MYC;UBC;RBPJ		R-HSA-2900748;R-HSA-2220964;R-HSA-2220967;R-HSA-2220966;R-HSA-2900747;R-HSA-2220971;R-HSA-4396393;R-HSA-4396392;R-HSA-2900743;R-HSA-2220976;R-HSA-2900765;R-HSA-4396402;R-HSA-4396401;R-HSA-2220979;R-HSA-2220981;R-HSA-2220982;R-HSA-2220985;R-HSA-2900756;R-HSA-2220957;R-HSA-2769015;R-HSA-2220988
R-HSA-2644602	Signaling by NOTCH1 PEST Domain Mutants in Cancer	9	68	0.00479853	0.187002	0.701423	21	21	0.00172061	9606	Homo sapiens	JAG2;ADAM17;KAT2A;JAG1;NOTCH1;MYC;UBC;RBPJ		R-HSA-2769000;R-HSA-2769007;R-HSA-2220964;R-HSA-2220967;R-HSA-2220966;R-HSA-2220971;R-HSA-4396393;R-HSA-4396392;R-HSA-2768993;R-HSA-2768999;R-HSA-2220944;R-HSA-4396402;R-HSA-4396401;R-HSA-2220979;R-HSA-2220981;R-HSA-2220982;R-HSA-2220985;R-HSA-2769008;R-HSA-2220957;R-HSA-2769015;R-HSA-2220988
R-HSA-2894858	Signaling by NOTCH1 HD+PEST Domain Mutants in Cancer	9	68	0.00479853	0.187002	0.701423	21	21	0.00172061	9606	Homo sapiens	JAG2;ADAM17;KAT2A;JAG1;NOTCH1;MYC;UBC;RBPJ		R-HSA-2900748;R-HSA-2220964;R-HSA-2220967;R-HSA-2220966;R-HSA-2900747;R-HSA-2220971;R-HSA-4396393;R-HSA-4396392;R-HSA-2900743;R-HSA-2220976;R-HSA-2900765;R-HSA-4396402;R-HSA-4396401;R-HSA-2220979;R-HSA-2220981;R-HSA-2220982;R-HSA-2220985;R-HSA-2900756;R-HSA-2220957;R-HSA-2769015;R-HSA-2220988
R-HSA-2644606	Constitutive Signaling by NOTCH1 PEST Domain Mutants	9	68	0.00479853	0.187002	0.701423	21	21	0.00172061	9606	Homo sapiens	JAG2;ADAM17;KAT2A;JAG1;NOTCH1;MYC;UBC;RBPJ		R-HSA-2769000;R-HSA-2769007;R-HSA-2220964;R-HSA-2220967;R-HSA-2220966;R-HSA-2220971;R-HSA-4396393;R-HSA-4396392;R-HSA-2768993;R-HSA-2768999;R-HSA-2220944;R-HSA-4396402;R-HSA-4396401;R-HSA-2220979;R-HSA-2220981;R-HSA-2220982;R-HSA-2220985;R-HSA-2769008;R-HSA-2220957;R-HSA-2769015;R-HSA-2220988
R-HSA-186797	Signaling by PDGF	9	69	0.0048691	0.197698	0.701423	28	28	0.00229414	9606	Homo sapiens	GRB7;STAT1;PDGFC;COL6A1;PDGFB;PDGFA;CRK;THBS1		R-HSA-186819;R-HSA-1524182;R-HSA-186826;R-HSA-1524186;R-HSA-186765;R-HSA-186834;R-HSA-186773;R-HSA-186778;R-HSA-389086;R-HSA-186780;R-HSA-389083;R-HSA-382053;R-HSA-186786;R-HSA-382052;R-HSA-382055;R-HSA-382054;R-HSA-8864036;R-HSA-186785;R-HSA-382061;R-HSA-380780;R-HSA-380782;R-HSA-382057;R-HSA-186798;R-HSA-382056;R-HSA-382058;R-HSA-186800;R-HSA-8865276;R-HSA-8865275
R-HSA-69563	p53-Dependent G1 DNA Damage Response	9	70	0.00493967	0.208645	0.701423	10	22	0.00180254	9606	Homo sapiens	CDKN1A;PSMD12;PSMD11;PSMD2;PSME4;UBC;PSMD1		R-HSA-6804724;R-HSA-6803411;R-HSA-6804879;R-HSA-264444;R-HSA-69562;R-HSA-6803388;R-HSA-187934;R-HSA-6803403;R-HSA-264458;R-HSA-6803801
R-HSA-69580	p53-Dependent G1/S DNA damage checkpoint	9	70	0.00493967	0.208645	0.701423	10	22	0.00180254	9606	Homo sapiens	CDKN1A;PSMD12;PSMD11;PSMD2;PSME4;UBC;PSMD1		R-HSA-6804724;R-HSA-6803411;R-HSA-6804879;R-HSA-264444;R-HSA-69562;R-HSA-6803388;R-HSA-187934;R-HSA-6803403;R-HSA-264458;R-HSA-6803801
R-HSA-4086398	Ca2+ pathway	9	80	0.00564533	0.328894	0.701423	16	27	0.00221221	9606	Homo sapiens	PPP3CA;TCF7L2;GNG4;MYC;ITPR1;CTNNB1;ITPR3;CALM1		R-HSA-8944362;R-HSA-4332358;R-HSA-4332359;R-HSA-4411365;R-HSA-4332363;R-HSA-4551465;R-HSA-2730872;R-HSA-169680;R-HSA-4411383;R-HSA-4420052;R-HSA-398193;R-HSA-3965444;R-HSA-3965447;R-HSA-3965441;R-HSA-4551451;R-HSA-398040
R-HSA-351202	Metabolism of polyamines	9	80	0.00564533	0.328894	0.701423	6	17	0.00139287	9606	Homo sapiens	NQO1;PSMD12;PSMD11;PSMD2;PSME4;SMS;PSMD1;SAT1;SRM		R-HSA-353125;R-HSA-351207;R-HSA-350578;R-HSA-351215;R-HSA-351208;R-HSA-351210
R-HSA-69202	Cyclin E associated events during G1/S transition	9	88	0.00620987	0.432415	0.701423	10	20	0.00163867	9606	Homo sapiens	PSMD12;CDKN1A;WEE1;PSMD11;RBBP4;MYC;PSMD2;UBC;PSMD1		R-HSA-187520;R-HSA-187552;R-HSA-187574;R-HSA-187575;R-HSA-187828;R-HSA-198613;R-HSA-8932400;R-HSA-69195;R-HSA-188345;R-HSA-69562
R-HSA-69656	Cyclin A:Cdk2-associated events at S phase entry	9	90	0.006351	0.458323	0.701423	10	19	0.00155674	9606	Homo sapiens	PSMD12;CDKN1A;WEE1;PSMD11;RBBP4;MYC;PSMD2;UBC;PSMD1		R-HSA-187520;R-HSA-187552;R-HSA-187574;R-HSA-187575;R-HSA-174164;R-HSA-198613;R-HSA-187828;R-HSA-188345;R-HSA-187934;R-HSA-187916
R-HSA-9013694	Signaling by NOTCH4	9	92	0.00649213	0.484024	0.701423	12	20	0.00163867	9606	Homo sapiens	PSMD12;KAT2A;PSMD11;JAG1;NOTCH1;PSMD2;UBC;PSMD1;RBPJ		R-HSA-9604642;R-HSA-9604451;R-HSA-9604550;R-HSA-9013693;R-HSA-9604471;R-HSA-9604247;R-HSA-9013711;R-HSA-9604629;R-HSA-9604664;R-HSA-9604264;R-HSA-9604553;R-HSA-9604446
R-HSA-1168372	Downstream signaling events of B Cell Receptor (BCR)	9	92	0.00649213	0.484024	0.701423	7	14	0.00114707	9606	Homo sapiens	PPP3CA;PSMD12;PSMD11;PSMD2;PSME4;UBC;PSMD1;BCL10;CALM1		R-HSA-1168641;R-HSA-1168640;R-HSA-1168643;R-HSA-2025882;R-HSA-1168644;R-HSA-2025890;R-HSA-1168637
R-HSA-6806667	Metabolism of fat-soluble vitamins	9	94	0.00663327	0.509423	0.701423	6	34	0.00278574	9606	Homo sapiens	VKORC1;AKR1B10;LRP1;AKR1C1;GPC1;AKR1C3;AKR1B1;LRP10;LRP8		R-HSA-2404131;R-HSA-159790;R-HSA-2423785;R-HSA-9026967;R-HSA-2429643;R-HSA-2855252
R-HSA-438064	Post NMDA receptor activation events	9	95	0.00670383	0.52198	0.701423	32	39	0.00319541	9606	Homo sapiens	PRKAB2;TUBA1A;TUBB2A;DLG4;CALM1;PRKACB;PDK1		R-HSA-9618834;R-HSA-9619542;R-HSA-9619478;R-HSA-9619355;R-HSA-442760;R-HSA-9619783;R-HSA-9619214;R-HSA-442715;R-HSA-9619376;R-HSA-442725;R-HSA-8951727;R-HSA-9612085;R-HSA-9619125;R-HSA-111913;R-HSA-9619515;R-HSA-9618811;R-HSA-111912;R-HSA-442732;R-HSA-111915;R-HSA-9618750;R-HSA-9617535;R-HSA-111919;R-HSA-445367;R-HSA-9618785;R-HSA-111925;R-HSA-111924;R-HSA-442739;R-HSA-9619367;R-HSA-442749;R-HSA-…
R-HSA-6804756	Regulation of TP53 Activity through Phosphorylation	9	95	0.00670383	0.52198	0.701423	8	26	0.00213027	9606	Homo sapiens	PLK3;TPX2;PRKAB2;UBC;STT3A;TAF4B;TAF7;SSRP1		R-HSA-6805399;R-HSA-6798373;R-HSA-6805061;R-HSA-6805285;R-HSA-6805059;R-HSA-6805103;R-HSA-6799246;R-HSA-6805470
R-HSA-380320	Recruitment of NuMA to mitotic centrosomes	9	97	0.00684496	0.546757	0.701423	2	2	0.000164	9606	Homo sapiens	TUBA1A;TUBB2A;NDE1;CDK1;CEP250;CKAP5;YWHAG		R-HSA-380316;R-HSA-380508
R-HSA-156902	Peptide chain elongation	9	97	0.00684496	0.546757	0.701423	4	5	0.00041	9606	Homo sapiens	EEF1A1;RPL3;RPL12;RRP1;RPL22;RPS2;RPL6		R-HSA-156915;R-HSA-156912;R-HSA-156923;R-HSA-156907
R-HSA-5619084	ABC transporter disorders	9	99	0.0069861	0.571022	0.701423	6	22	0.00180254	9606	Homo sapiens	PSMD12;PSMD11;ABCB1;ABCC2;PSMD2;PSME4;UBC;PSMD1;RNF185		R-HSA-8866854;R-HSA-5679031;R-HSA-5678749;R-HSA-8866858;R-HSA-8866857;R-HSA-8866856
R-HSA-4086400	PCP/CE pathway	9	99	0.0069861	0.571022	0.701423	5	24	0.00196641	9606	Homo sapiens	PSMD12;PSMD11;SMURF2;PSMD2;PSME4;UBC;PSMD1;RAC3;PFN2		R-HSA-4608854;R-HSA-3858475;R-HSA-4608855;R-HSA-4608852;R-HSA-3965450
R-HSA-390466	Chaperonin-mediated protein folding	9	100	0.00705667	0.58294	0.701423	9	19	0.00155674	9606	Homo sapiens	TUBA1A;TUBB2A;GNG4;USP11;TRIM16;GNAI1;ACTG1		R-HSA-390453;R-HSA-390470;R-HSA-6814418;R-HSA-389970;R-HSA-389954;R-HSA-8850560;R-HSA-389980;R-HSA-389961;R-HSA-390459
R-HSA-975956	Nonsense Mediated Decay (NMD) independent of the Exon Junction Complex (EJC)	9	101	0.00712723	0.594704	0.701423	1	1	8.19e-05	9606	Homo sapiens	RPL3;RPL12;RRP1;RPL22;PABPC1;RPS2;RPL6		R-HSA-927789
R-HSA-156842	Eukaryotic Translation Elongation	9	102	0.0071978	0.606308	0.701423	7	9	0.000737	9606	Homo sapiens	EEF1A1;RPL3;RPL12;RRP1;RPL22;RPS2;RPL6		R-HSA-156915;R-HSA-156912;R-HSA-156913;R-HSA-156923;R-HSA-156907;R-HSA-156908;R-HSA-156909
R-HSA-5668541	TNFR2 non-canonical NF-kB pathway	9	104	0.00733893	0.629008	0.701423	13	43	0.00352315	9606	Homo sapiens	PSMD12;PSMD11;PSMD2;TNFRSF9;PSME4;UBC;PSMD1;TNF		R-HSA-5668534;R-HSA-5668404;R-HSA-5693012;R-HSA-5668467;R-HSA-5607731;R-HSA-5668414;R-HSA-8858475;R-HSA-5668454;R-HSA-5668481;R-HSA-5668417;R-HSA-5607725;R-HSA-5675948;R-HSA-5668520
R-HSA-391251	Protein folding	9	106	0.00748007	0.65099	0.701423	18	28	0.00229414	9606	Homo sapiens	TUBA1A;TUBB2A;GNG4;USP11;TRIM16;GNAI1;ACTG1		R-HSA-389956;R-HSA-390470;R-HSA-389955;R-HSA-389954;R-HSA-8850560;R-HSA-389964;R-HSA-389961;R-HSA-389963;R-HSA-390453;R-HSA-389972;R-HSA-389974;R-HSA-389969;R-HSA-6814418;R-HSA-389970;R-HSA-389980;R-HSA-389976;R-HSA-390459;R-HSA-389978
R-HSA-193704	p75 NTR receptor-mediated signalling	9	108	0.0076212	0.672216	0.701423	16	50	0.00409668	9606	Homo sapiens	TIAM1;ADAM17;ARHGEF26;CASP3;UBC;ARHGEF19;SQSTM1;NGEF;RTN4		R-HSA-193696;R-HSA-209536;R-HSA-193703;R-HSA-193641;R-HSA-193705;R-HSA-205039;R-HSA-193679;R-HSA-204947;R-HSA-9012761;R-HSA-205008;R-HSA-193655;R-HSA-193684;R-HSA-193694;R-HSA-209566;R-HSA-205118;R-HSA-205117
R-HSA-111885	Opioid Signalling	9	111	0.0078329	0.702568	0.702568	39	58	0.00475215	9606	Homo sapiens	PPP3CA;AHCYL1;GNG4;ITPR1;PDE4B;ITPR3;CALM1;PRKACB;GNAI1		R-HSA-9618834;R-HSA-177284;R-HSA-111879;R-HSA-167429;R-HSA-167433;R-HSA-392206;R-HSA-112271;R-HSA-169683;R-HSA-74448;R-HSA-169680;R-HSA-111956;R-HSA-9644869;R-HSA-111966;R-HSA-442725;R-HSA-112037;R-HSA-8951727;R-HSA-9619125;R-HSA-170666;R-HSA-111913;R-HSA-111912;R-HSA-111915;R-HSA-170671;R-HSA-111919;R-HSA-170674;R-HSA-167408;R-HSA-111925;R-HSA-201783;R-HSA-111924;R-HSA-167415;R-HSA-201787;R-HSA-…
R-HSA-442755	Activation of NMDA receptors and postsynaptic events	9	112	0.00790347	0.712277	0.712277	47	70	0.00573535	9606	Homo sapiens	PRKAB2;TUBA1A;TUBB2A;DLG4;CALM1;PRKACB;PDK1		R-HSA-9618834;R-HSA-9619542;R-HSA-9619478;R-HSA-9611030;R-HSA-9619355;R-HSA-442760;R-HSA-9610653;R-HSA-9610627;R-HSA-438037;R-HSA-9619783;R-HSA-9619467;R-HSA-9619214;R-HSA-442715;R-HSA-432164;R-HSA-9619376;R-HSA-442725;R-HSA-432162;R-HSA-8951727;R-HSA-9612085;R-HSA-9619125;R-HSA-111913;R-HSA-9619515;R-HSA-9618811;R-HSA-111912;R-HSA-442732;R-HSA-432172;R-HSA-111915;R-HSA-9619449;R-HSA-9618750;R-HS…
[truncated: 1,240 more rows]
